# Supplementary material for: Social incentive factors in interventions promoting sustainable behaviors: A meta-analysis
Source: PLoS One. 2021 Dec 8;16(12):e0260932. doi: 10.1371/journal.pone.0260932 (PMC8654165; doi:10.1371/journal.pone.0260932)
Supplement: S1 Table — (TEX) [file pone.0260932.s005.tex]

\begin{longtable}{@{\extracolsep{5pt}}lcc}
  \caption{\bf Study characteristics.}
\\
[-1.8ex]\hline
\hline \\[-1.8ex]
Study characteristics & \multicolumn{1}{c}{Number of observations} & \multicolumn{1}{c}{Number of papers} \\
\hline \\[-1.8ex]
Publication period  &  &\\
\multicolumn{1}{p{4cm}}{\raggedright 1991-2005}  & 9 & 5 \\
\multicolumn{1}{p{4cm}}{\raggedright 2006-2010}  & 33 & 19 \\
\multicolumn{1}{p{4cm}}{\raggedright 2010-2015}  & 58 & 41 \\
\multicolumn{1}{p{4cm}}{\raggedright 2016-2020}  & 85 & 62 \\ \addlinespace
Data collection method  &  &\\
\multicolumn{1}{p{4cm}}{\raggedright Field experiment}  & 19 & 17\\
\multicolumn{1}{p{4cm}}{\raggedright Laboratory experiment}  & 3 & 3 \\
\multicolumn{1}{p{4cm}}{\raggedright Face-to-face interview}  & 27 & 16 \\
\multicolumn{1}{p{4cm}}{\raggedright Telephone interview}  & 6 & 3 \\
\multicolumn{1}{p{4cm}}{\raggedright Online survey}  & 35 & 22 \\
\multicolumn{1}{p{4cm}}{\raggedright Mail survey}  & 22 & 16 \\
\multicolumn{1}{p{4cm}}{\raggedright Questionnaires}  & 52 & 36 \\
\multicolumn{1}{p{4cm}}{\raggedright Census data}  & 21 & 12 \\
\addlinespace
Country by regions  &  &\\
America  & 46 & 37\\
\multicolumn{1}{p{4cm}}{\raggedright Canada}  & 5 & 4 \\
\multicolumn{1}{p{4cm}}{\raggedright Mexico}  & 1 & 1 \\
\multicolumn{1}{p{4cm}}{\raggedright US}  & 38 & 30 \\
\multicolumn{1}{p{4cm}}{\raggedright Bolivia} & 1 & 1 \\
\multicolumn{1}{p{4cm}}{\raggedright Ecuador} & 1 & 1 \\
\addlinespace
Asia \& Pacific  & 55 & 35\\
\multicolumn{1}{p{4cm}}{\raggedright Australia}  & 11 & 6 \\
\multicolumn{1}{p{4cm}}{\raggedright China} & 19 & 13 \\
\multicolumn{1}{p{4cm}}{\raggedright Hong Kong} & 1 & 1 \\
\multicolumn{1}{p{4cm}}{\raggedright Japan} & 2 & 1 \\
\multicolumn{1}{p{4cm}}{\raggedright Malaysia} & 5 & 3 \\
\multicolumn{1}{p{4cm}}{\raggedright Nepal} & 1 & 1 \\
\multicolumn{1}{p{4cm}}{\raggedright New Zealand} & 1 & 1 \\
\multicolumn{1}{p{4cm}}{\raggedright Singapore} & 2 & 1 \\
\multicolumn{1}{p{4cm}}{\raggedright South Korea} & 6 & 3 \\
\multicolumn{1}{p{4cm}}{\raggedright Taiwan} & 8 & 4 \\
\multicolumn{1}{p{4cm}}{\raggedright Thailand} & 1 & 1 \\
\addlinespace
Europe  & 55 & 36\\
\multicolumn{1}{p{4cm}}{\raggedright Belgium} & 2 & 1 \\
\multicolumn{1}{p{4cm}}{\raggedright Finland} & 1 & 1 \\
\multicolumn{1}{p{4cm}}{\raggedright France} & 2 & 1 \\
\multicolumn{1}{p{4cm}}{\raggedright Germany} & 6 & 3 \\
\multicolumn{1}{p{4cm}}{\raggedright Ireland} & 2 & 1 \\
\multicolumn{1}{p{4cm}}{\raggedright Italy} & 9 & 5 \\
\multicolumn{1}{p{4cm}}{\raggedright Netherlands} & 9 & 6 \\
\multicolumn{1}{p{4cm}}{\raggedright Norway} & 3 & 2 \\
\multicolumn{1}{p{4cm}}{\raggedright Poland} & 1 & 1 \\
\multicolumn{1}{p{4cm}}{\raggedright Spain} & 3 & 2 \\
\multicolumn{1}{p{4cm}}{\raggedright Sweden} & 1 & 1 \\
\multicolumn{1}{p{4cm}}{\raggedright Switzerland} & 5 & 2 \\
\multicolumn{1}{p{4cm}}{\raggedright Turkey} & 2 & 2 \\
\multicolumn{1}{p{4cm}}{\raggedright UK} & 9 & 8 \\
\addlinespace
Middle East and Africa (MEA)  &  8 & 6\\
\multicolumn{1}{p{4cm}}{\raggedright Ethiopia} & 3 & 2 \\
\multicolumn{1}{p{4cm}}{\raggedright Israel} & 1 & 1 \\
\multicolumn{1}{p{4cm}}{\raggedright Kenya} & 3 & 2 \\
\multicolumn{1}{p{4cm}}{\raggedright South Africa} & 1 & 1 \\
\addlinespace
Multiple countries & 19  & 11\\
\multicolumn{1}{p{4cm}}{\raggedright Africa, America, Asia} & 3 & 1 \\
\multicolumn{1}{p{4cm}}{\raggedright Europe} & 9 & 4 \\
\multicolumn{1}{p{4cm}}{\raggedright Germany and Japan} & 1 & 1 \\
\multicolumn{1}{p{4cm}}{\raggedright UK, Europe, North Africa} & 1 & 1 \\
\multicolumn{1}{p{4cm}}{\raggedright UK, US, Denmark, and Sweden} & 2 & 1 \\
\multicolumn{1}{p{4cm}}{\raggedright US, Canada} & 1 & 1 \\
\multicolumn{1}{p{4cm}}{\raggedright US, Europe, South Africa, Asia} & 1 & 1 \\
\multicolumn{1}{p{4cm}}{\raggedright US, UK, Romania, Italy} & 1 & 1 \\
\hline
\hline \\[-1.8ex]
\end{longtable} 
