# Supplementary material for: Social incentive factors in interventions promoting sustainable behaviors: A meta-analysis
Source: PLoS One. 2021 Dec 8;16(12):e0260932. doi: 10.1371/journal.pone.0260932 (PMC8654165; doi:10.1371/journal.pone.0260932)
Supplement: S2 Table — (TEX) [file pone.0260932.s006.tex]

\begin{longtable}{l D{.}{.}{-1} D{.}{.}{-1} D{.}{.}{-1} D{.}{.}{-1} D{.}{.}{-1} D{.}{.}{-1} D{.}{.}{-1}}
\caption{\bf Correlation matrix of seven social incentive dummies.}
\\[-1.8ex]\hline
\hline \\[-1.8ex]
 & \multicolumn{1}{p{1.5cm}}{\raggedright External social influence} & \multicolumn{1}{p{1.5cm}}{\raggedright Internal social influence} & \multicolumn{1}{p{1.5cm}}{\raggedright Trust in institutions} & \multicolumn{1}{p{1.5cm}}{\raggedright Trust in others} & \multicolumn{1}{p{1.5cm}}{\raggedright Network size} & \multicolumn{1}{p{1.5cm}}{\raggedright Network connection} & \multicolumn{1}{p{1.5cm}}{\raggedright Leadership} \\
 \\[-1.8ex]\hline
 \\[-1.8ex]
\multicolumn{1}{p{1.5cm}}{\raggedright External social influence} &  1.00 &   &  & &  & &   \\
&  &   &  &  &  &  &   \\
\multicolumn{1}{p{1.5cm}}{\raggedright Internal social influence} &  -0.09 &  1.00 &&  &   &  &   \\
& (0.232) &   &  &  &  &  &   \\
&  &   &  &  &  &  &   \\
\multicolumn{1}{p{1.5cm}}{\raggedright Trust in institutions} & -0.07 &  -0.03 & 1.00 & &  &  &   \\
& (0.353) &  (0.638) &  &  &  &  &  \\
&  &   &  &  &  &  &   \\
\multicolumn{1}{p{1.5cm}}{\raggedright Trust in others} & -0.08 &  -0.04 & -0.03 & 1.00 &   &   &   \\
& (0.273) &  (0.579) & (0.667) &  &  &  &  \\
&  &   &  &  &  &  &   \\
\multicolumn{1}{p{1.5cm}}{\raggedright Network size} & 0.03 &  0.01 &  0.01 &  0.01 & 1.00  &  &    \\
& (0.727) &  (0.859) & (0.891) & (0.871) &  &  &   \\
&  &   &  &  &  &  &   \\
\multicolumn{1}{p{1.5cm}}{\raggedright Network connection} & -0.13 &   -0.07 &  -0.05 &  -0.06  &   0.02  & 1.00 &    \\
& (0.079) &  (0.375) & (0.491) & (0.416) & (0.795) &  &  \\
&  &   &  &  &  &  &   \\
\multicolumn{1}{p{1.5cm}}{\raggedright Leadership} &  -0.07 &  -0.03 &  -0.03 &  -0.03 &   0.01  & -0.05 &   1.00\\
& (0.363) &  (0.645) & (0.721) & (0.673) & (0.892) & (0.500) &  \\
\\[-1.8ex]\hline
\hline \\[-1.8ex]
\multicolumn{8}{p{15.5cm}}{\raggedright Notes: The $p$-value of the Pearson correlation coefficient is in parentheses. The Pearson correlation coefficient suggests that there is no multicollinearity in our seven social incentive dummies.}
\end{longtable}\vspace{-6pt} 
