# Supplementary material for: Social incentive factors in interventions promoting sustainable behaviors: A meta-analysis
Source: PLoS One. 2021 Dec 8;16(12):e0260932. doi: 10.1371/journal.pone.0260932 (PMC8654165; doi:10.1371/journal.pone.0260932)
Supplement: S3 Table — (TEX) [file pone.0260932.s007.tex]

\hspace*{-1cm}\begin{longtable}{@{\extracolsep{1pt}}lll}
  \caption{\bf Definitions of dependent variable.}\\
[-1.8ex]\hline
\hline \\[-1.8ex]
\multicolumn{1}{c}{Variables used in collected studies} & \multicolumn{2}{c}{Variables used in our study}   \\
\hline \\[-1.8ex]
  \multicolumn{1}{p{8cm}}{\raggedright Household/individual/self-reported/climate-change pro-environmental actions (behaviors).} & \multicolumn{1}{l}{\multirow{3}{*}{Pro-environmental behavior}}  & \multicolumn{1}{l}{\multirow{60}{*}{Pro-environmental behaviors}}  \\
  \multicolumn{1}{p{8cm}}{\raggedright (Private) environmental actions (behaviors).} & & \\
 \multicolumn{1}{p{8cm}}{\raggedright Collective environmental actions (behaviors).}  & & \\
\addlinespace
\cline{1-2}
\addlinespace
 \multicolumn{1}{p{8cm}}{\raggedright Pro-environmental/behavioral intentions.} &  \multicolumn{1}{l}{\multirow{4}{*}{Pro-environmental intentions}} & \\
 \multicolumn{1}{p{8cm}}{\raggedright Environmental efficiency intention.} & & \\
 \multicolumn{1}{p{8cm}}{\raggedright Intention to engage in pro-environmental actions/waste sorting.} & & \\
 \multicolumn{1}{p{8cm}}{\raggedright Intention to reduce car-travel/environmental problems/climate issues.}  & & \\
\addlinespace
 \cline{1-2}
 \addlinespace
 \multicolumn{1}{p{8cm}}{\raggedright Percentage change in total energy consumption.} & \multicolumn{1}{l}{\multirow{2}{*}{Energy consumption$^a$}}  & \\
\multicolumn{1}{p{8cm}}{\raggedright Monthly/weekly/daily energy consumption.} & &  \\
\addlinespace
\cline{1-2}
\addlinespace
 \multicolumn{1}{p{8cm}}{\raggedright Self-reported energy conservation/electricity reduction.} & \multicolumn{1}{l}{\multirow{3}{*}{Energy conservation}} &  \\
 \multicolumn{1}{p{8cm}}{\raggedright Energy-saving behaviors/intentions.} & &  \\
\multicolumn{1}{p{8cm}}{\raggedright Use acceptable techniques to conserve energy/installing new solar PV system.} & & \\
\addlinespace
\cline{1-2}
\addlinespace
 \multicolumn{1}{p{8cm}}{\raggedright Monthly/weekly water use.} &  \multicolumn{1}{l}{\multirow{1}{*}{Water consumption$^a$}}  & \\
\addlinespace
\cline{1-2}
\addlinespace
 \multicolumn{1}{p{8cm}}{\raggedright Sustainable water consumption behavior/water conservation.} &  \multicolumn{1}{l}{\multirow{3}{*}{Water conservation}}  & \\
 \multicolumn{1}{p{8cm}}{\raggedright Water-sensitive gardening (car washing) behavior/using recycled (desalinated) water.} & & \\
 \multicolumn{1}{p{8cm}}{\raggedright Soil and water conservation investment.} & & \\
\addlinespace
\cline{1-2}
\addlinespace
 \multicolumn{1}{p{8cm}}{\raggedright Frequency of recycling.} &  \multicolumn{1}{l}{\multirow{4}{*}{Recycling}} & \\
\multicolumn{1}{p{8cm}}{\raggedright Household waste collected/proportion of waste recycled.} & & \\
\multicolumn{1}{p{8cm}}{\raggedright Number of items recycled.} & &  \\
 \multicolumn{1}{p{8cm}}{\raggedright Intention to perform household recycling/recycling intention/waste separation intention.} & & \\
\addlinespace
\cline{1-2}
\addlinespace
 \multicolumn{1}{p{8cm}}{\raggedright Number of trees planted on private land/intention to participate in tree planting.} &  \multicolumn{1}{l}{\multirow{5}{*}{Environmental conservation}}  &  \\
 \multicolumn{1}{p{8cm}}{\raggedright Estimated CO2 emission saving.} &  & \\
\multicolumn{1}{p{8cm}}{\raggedright Restriction of intensive practices/adopt organic farming/reduce pesticide use.} & &  \\
 \multicolumn{1}{p{8cm}}{\raggedright Regularly engaging in resource/forest monitoring.} & & \\
 \multicolumn{1}{p{8cm}}{\raggedright Soil conservation.} & & \\
\addlinespace
\cline{1-2}
\addlinespace
 \multicolumn{1}{p{8cm}}{\raggedright Participation in a solar program.} & \multicolumn{1}{l}{\multirow{3}{*}{Environmental programs}} & \\
 \multicolumn{1}{p{8cm}}{\raggedright Contribution to a tree planting project (conservation program/environmental protection).} & &\\
\multicolumn{1}{p{8cm}}{\raggedright Intention to participate in environmental activities.} & & \\
\addlinespace
\cline{1-2}
\addlinespace
\multicolumn{1}{p{8cm}}{\raggedright Participation in environmental group (cooperatives).} &  \multicolumn{1}{l}{\multirow{1}{*}{Environmental groups}} \\
\addlinespace
\cline{1-2}
\addlinespace
 \multicolumn{1}{p{8cm}}{\raggedright Climate friendly food consumption/green purchasing behaviors.} &  \multicolumn{1}{l}{\multirow{1}{*}{Green consumption}} & \\
\addlinespace
\cline{1-2}
\addlinespace
 \multicolumn{1}{p{8cm}}{\raggedright Shark bycatch/fishing behaviors.} &  \multicolumn{1}{l}{\multirow{1}{*}{Resource extraction$^a$}} & \\
\addlinespace
\cline{1-2}
\addlinespace
 \multicolumn{1}{p{8cm}}{\raggedright Workplace pro-environmental behaviors.} &  \multicolumn{1}{l}{\multirow{2}{*}{Workplace environmental behaviors}}  \\
 \multicolumn{1}{p{8cm}}{\raggedright Employee green behavior/organizational environmental behavior.} &  \\ \\
\hline \\[-1.8ex]
\multicolumn{3}{l}{Notes: $^a$ Reverse coded.}\\
\end{longtable} 
