# Supplementary material for: Social incentive factors in interventions promoting sustainable behaviors: A meta-analysis
Source: PLoS One. 2021 Dec 8;16(12):e0260932. doi: 10.1371/journal.pone.0260932 (PMC8654165; doi:10.1371/journal.pone.0260932)
Supplement: S4 Table — (TEX) [file pone.0260932.s008.tex]

\hspace*{-1cm}\begin{longtable}{@{\extracolsep{1pt}}lll}
  \caption{\bf Definitions of predictor variables.}\\
[-1.8ex]\hline
\hline \\[-1.8ex]
\multicolumn{1}{c}{Variables used in collected studies} & \multicolumn{2}{c}{Variables used in our study}   \\
\hline \\[-1.8ex]
 \multicolumn{1}{p{9cm}}{\raggedright Attitude toward pro-environmental behaviors.}  & \multicolumn{1}{l}{\multirow{6}{*}{Internal social influence}}  & \multicolumn{1}{l}{\multirow{20}{*}{Social influence factors}} \\
 \multicolumn{1}{p{9cm}}{\raggedright Fear of social sanctioning/neighbors-judge.}   &  & \\
 \multicolumn{1}{p{9cm}}{\raggedright ``Green to be seen" (visibility) effect.}   &  & \\
\multicolumn{1}{p{9cm}}{\raggedright Personal norm/self-identity/environmental identity.}   &  &  \\
 \multicolumn{1}{p{9cm}}{\raggedright Instrinsic motivation/normative motives/willingness to sacrifice for the environment.}   &  & \\
\addlinespace
\cline{1-2}
\addlinespace
 \multicolumn{1}{p{9cm}}{\raggedright Information treatment (about other behaviors/environmental messages/environmental movies)} & \multicolumn{1}{l}{\multirow{6}{*}{External social influence}} &  \\
  \multicolumn{1}{p{9cm}}{\raggedright Household (energy/electricity/water) consumption report (feedback)/group-level feedback/comparative feedback.}  &  &  \\
 \multicolumn{1}{p{9cm}}{\raggedright Social norms/descriptive norms/subjective norms/injunctive norms/community norms.}  &  &  \\
\multicolumn{1}{p{9cm}}{\raggedright Installation base (number of solar PV installation in the neighborhood).}   &  &  \\
\multicolumn{1}{p{9cm}}{\raggedright Peer educator treatment/peer influence.}  &  &   \\
 \multicolumn{1}{p{9cm}}{\raggedright Second-order normative belief.}  &  &  \\
\addlinespace
\cline{1-3} %\hline
\addlinespace
 \multicolumn{1}{p{9cm}}{\raggedright Eco-network (number of environmentally-minded friends)/number of friends engaged in household recycling.} & \multicolumn{1}{l}{\multirow{4}{*}{\centering Network size}} &  \multicolumn{1}{l}{\multirow{20}{*}{Network factors}}  \\
 \multicolumn{1}{p{9cm}}{\raggedright Structural social capital/social network (number of environmental associations participated in).}  &  &  \\
 \multicolumn{1}{p{9cm}}{\raggedright Work group size (number of employees in the work group)/group size/number of users in a forest group.}   &  & \\
\addlinespace
\cline{1-2}
\addlinespace
  \multicolumn{1}{p{9cm}}{\raggedright Network ties to environmental group/environmentalists/belonging to a strong tied network.} & \multicolumn{1}{l}{\multirow{4}{*}{Network connection}}  & \\
\multicolumn{1}{p{9cm}}{\raggedright Bonding social capital  (frequency of meetings with friends and relatives)/neighborhood connection/group identification.}   &  &  \\
\multicolumn{1}{p{9cm}}{\raggedright Community ties/sense of community/community attachment.}   &  &  \\
 \multicolumn{1}{p{9cm}}{\raggedright Frequency of engaging in environmental cooperative activities.}  &  &  \\
\addlinespace
\cline{1-2}
\addlinespace
  \multicolumn{1}{p{9cm}}{\raggedright Leadership support (in pro-environmental actions).} & \multicolumn{1}{l}{\multirow{4}{*}{Leadership}}  & \\
\multicolumn{1}{p{9cm}}{\raggedright Block-leadership approach treatment.}  &  &   \\
\multicolumn{1}{p{9cm}}{\raggedright Leader's voluntary green workplace behaviors/green transformational leadership/leader's behaviors.}  &  &   \\
 \multicolumn{1}{p{9cm}}{\raggedright Presence of a group leader.}  &  &  \\
\addlinespace
\cline{1-3}
\addlinespace
  \multicolumn{1}{p{9cm}}{\raggedright Interpersonal trust/generalized trust/social trust.}  & \multicolumn{1}{l}{\multirow{3}{*}{Trust in others}}  &   \multicolumn{1}{l}{\multirow{7}{*}{Trust}} \\
 \multicolumn{1}{p{9cm}}{\raggedright Feeling of trust and safety/most people can be trusted.}  &  &  \\
\multicolumn{1}{p{9cm}}{\raggedright Trust index/level of trustworthiness/level of trust in family and friends.}   &  &  \\
\addlinespace
\cline{1-2}
\addlinespace
   \multicolumn{1}{p{9cm}}{\raggedright Government trust/institutional trust/political trust.} & \multicolumn{1}{l}{\multirow{4}{*}{Trust in institutions}}  & \\
\multicolumn{1}{p{9cm}}{\raggedright Level of trust in public institutions.}  &  &    \\
\multicolumn{1}{p{9cm}}{\raggedright Trust in government/trust institution in general.}  &  &   \\
 \multicolumn{1}{p{9cm}}{\raggedright Belief in government competence.}   &  & \\ \\
\hline
\hline \\[-1.8ex]
\multicolumn{3}{l}{Notes: $^a$ Reverse coded.}\\
\end{longtable} 
