# Supplementary material for: Social incentive factors in interventions promoting sustainable behaviors: A meta-analysis
Source: PLoS One. 2021 Dec 8;16(12):e0260932. doi: 10.1371/journal.pone.0260932 (PMC8654165; doi:10.1371/journal.pone.0260932)
Supplement: S5 Table — (TEX) [file pone.0260932.s009.tex]

\begin{longtable}{@{\extracolsep{5pt}}llllllll}
  \caption{\bf Descriptive statistics.}
\\[-1.8ex]\hline
\hline \\[-1.8ex]
\multicolumn{1}{p{3cm}}{\raggedright Study characteristics }& \multicolumn{1}{p{1cm}}{Observations} & \multicolumn{1}{p{1cm}}{Mean} & \multicolumn{1}{c}{Std.Dev}  & \multicolumn{1}{c}{Min} & \multicolumn{1}{c}{Max} & \multicolumn{1}{p{1.5cm}}{\raggedright Percent of observations} & \multicolumn{1}{p{1.5cm}}{\raggedright Number of papers}\\
\hline \\[-1.8ex]
 \textbf{Overall effect size (PCC)} & 185 & 0.136 & 0.151 & -0.251 & 0.982 & 100 & 125 \\
\multicolumn{1}{p{4cm}}{\textit{Effect size categorized by type of pro-environmental behaviors}}     &  &  \\
 Pro-environmental behaviors & 20 & 0.148 &  0.247 & -0.025 & 0.982  & 10.93 &  14 \\
 Pro-environmental intentions & 29 & 0.174 & 0.156 & -0.157 &  0.620 & 14.75 & 18 \\
 Energy consumption & 9 & 0.089 & 0.106 & 0.002 & 0.294 & 4.92 & 8 \\
 Energy conservation & 20 & 0.147 & 0.165 & 0.018 & 0.623 & 10.93 & 12 \\
 Water consumption &  2 & 0.154 & 0.041 & 0.125 & 0.183  & 1.09 & 2 \\
 Water conservation &  7 & 0.095 & 0.046 &  0.046 &  0.145 & 3.83 & 6 \\
 Recycling & 31 & 0.141 & 0.136 & -0.078 & 0.593 & 16.93 & 20 \\
 Environmental conservation & 23 & 0.087 & 0.129 & -0.252 & 0.313 & 12.57 & 14 \\
 Environmental programs & 13 & 0.146 & 0.120 & -0.051 & 0.353 & 7.10 & 10 \\
 Environmental groups & 5 & 0.132 & 0.154 & 0.028 & 0.405 & 2.73 & 3 \\
 Green consumption & 10 & 0.177 & 0.156 & -0.029 & 0.451 & 5.46 & 6 \\
 Resource extraction & 2 & -0.012 & 0.074 & -0.065 &  0.040  & 1.09 & 2 \\
 Workplace pro-environmental behaviors &  14 & 0.136 & 0.108 & -0.030 &  0.346 & 7.65 & 11 \\
 \addlinespace
\multicolumn{1}{p{4cm}}{\textit{Effect size categorized by predictor variables}}     &  &  \\
 \textbf{Social influence factors} \\
 Internal social influence  & 55 & 0.204 & 0.173 & 0.021 &  0.982 & 29.7 &  55 \\
 External social influence   & 55 & 0.124 &  0.099 &  -0.051 & 0.407 & 29.7  & 53\\
 \addlinespace
 \textbf{Network factors} \\
 Network size  & 9 & -0.014 & 0.107 &  -0.252 & 0.103 &  4.86 &  9 \\
 Network connection  & 19 & 0.093 & 0.058 & 0.019 & 0.230 &  10.3 & 19  \\
 Leadership     & 12 & 0.097 & 0.138 & -0.194 &  0.346 &  6.59 &  12  \\
 \addlinespace
  \textbf{Trust}  \\
 Trust in institutions  & 14 & 0.171 & 0.190 & 0.008 & 0.623 & 7.57 & 13 \\
 Trust in others      & 21 & 0.098 & 0.177 & -0.157  & 0.593  & 11.4 & 20 \\
 \addlinespace
 \textbf{Control variables} \\
 \textit{Differences between geographical regions} \\
 America   & 185 & 0.248 & 0.433 & 0 & 1 & 24.86 & 37 \\
 Asia \& Pacific   & 185 & 0.300 & 0.459 & 0 & 1 & 30.05 & 35  \\
 Europe  & 185 & 0.300 & 0.459 & 0 & 1 & 30.05 & 36  \\
 MEA  & 185 & 0.043 & 0.205 & 0 & 1 & 4.37 & 6 \\
 Multiple countries & 185 & 0.103 & 0.305 & 0 & 1 & 10.38 & 11  \\
 \addlinespace
 \textit{Difference in model specifications} \\
 Presence of demographic control    & 185 & 0.502 & 0.501 & 0 & 1 & 50.27 & 62 \\
 Presence of education control      & 185 & 0.327 & 0.470 & 0 & 1 & 32.78 & 41 \\
 Presence of income control        & 185 & 0.360 & 0.481 & 0 & 1 & 36.06 & 42 \\
 \addlinespace
 \textit{Types of data collection method} \\
 Experiment      & 185 & 0.120 & 0.326 & 0 & 1 & 12.02 & 20\\
 Direct contact   & 185 & 0.453 & 0.499 & 0 & 1 & 45.35 & 55 \\
 Indirect contact & 185 & 0.311 & 0.464 & 0 & 1 & 31.14 & 38 \\
 Census data      & 185 & 0.114 & 0.319 & 0 & 1 & 11.47 & 12 \\
 \addlinespace
 \textit{Types of population} \\
 Employed      & 185 & 0.097 & 0.297 & 0 & 1 & 9.73 & 13\\
 Demographic-related   & 185 & 0.200 & 0.401 & 0 & 1 & 20.00 & 25 \\
 Household     & 185 & 0.502 & 0.501 & 0 & 1 & 50.27 & 65 \\
 Agriculture-related  & 185 & 0.081 & 0.273 & 0 & 1 & 8.11 & 8 \\
 Others      & 185 & 0.118 & 0.324 & 0 & 1 & 11.89 & 14 \\
 \addlinespace
 Publication year  & 185 &  22.808 & 5.263 & 0 & 29 & 100 & 125 \\
\hline
\hline \\[-1.8ex]
\end{longtable} 
