# Supplementary material for: Social incentive factors in interventions promoting sustainable behaviors: A meta-analysis
Source: PLoS One. 2021 Dec 8;16(12):e0260932. doi: 10.1371/journal.pone.0260932 (PMC8654165; doi:10.1371/journal.pone.0260932)
Supplement: S6 Table — (TEX) [file pone.0260932.s010.tex]

\begin{tabular}{lc}
\hline \hline
Variables & Coefficient \\
\hline %\midrule
Intercept &  0.027 \\
            & (0.063) \\
$SEpcc$  &  2.064$^{*}$ \\
        & (1.186)  \\
 \hline
Observations & 185  \\
Studies & 125  \\
\hline %\bottomrule
\multicolumn{2}{p{10cm}}{\small \raggedright Notes: Meta-regression based on multivariate mixed-effect model with $PCC$ as dependent variable and weights = $1/SEpcc$.\\
Standard errors are in parentheses. \\
$^{*}$p$<$0.1; $^{**}$p$<$0.05; $^{***}$p$<$0.01.} \\
\end{tabular}
