# Supplementary material for: Social incentive factors in interventions promoting sustainable behaviors: A meta-analysis
Source: PLoS One. 2021 Dec 8;16(12):e0260932. doi: 10.1371/journal.pone.0260932 (PMC8654165; doi:10.1371/journal.pone.0260932)
Supplement: S7 Table — (TEX) [file pone.0260932.s011.tex]

\begin{longtable}{lccccccccc}\caption{\bf Meta regression results.}
\\[-1.8ex]\hline
\hline \\[-1.8ex]
& \multicolumn{3}{c}{Coef} & & \multicolumn{4}{c}{PCC} \\
\cline{2-4} \cline{6-10}\\[-1.8ex]
 & \multicolumn{1}{p{1cm}}{\centering {Weighted least squares}} & \multicolumn{1}{p{1.2cm}}{ \centering {Weighted least squares}} & \multicolumn{1}{p{1.4cm}}{ \centering {Mixed-effect model}}  & & \multicolumn{1}{p{1cm}}{ \centering {Weighted least squares}} & \multicolumn{1}{p{1.2cm}}{ \centering {Weighted least squares}} & \multicolumn{1}{p{1.4cm}}{ \centering {Mixed-effect model, seven social incentives}} & \multicolumn{1}{p{1.5cm}}{ \centering {Standardized coefficient of model (4) }} & \multicolumn{1}{p{1.4cm}}{ \centering {Mixed-effect model, three social incentives}}  \\
\\[-1.8ex] \textbf{Variables}  & (1') & (1) & (2) & & (3') & (3) & (4) & (5) & (6) \\
\hline \\[-1.8ex]
 \multicolumn{2}{p{3cm}}{\raggedright \textbf{Social influence}}
 &  & & & & &  & &  0.058$^{***}$    \\
 &  &  & & & &  & &  & (0.017)    \\
  \multicolumn{1}{p{3cm}}{\raggedright Internal social influence}
  &  0.296$^{**}$ & 0.230  & 0.262$^{***}$ &  & 0.264$^{***}$ & 0.167$^{***}$  &  0.154$^{***}$                																			& 0.8454 & \\
 & (0.126) & (0.144)   & (0.068)  & & (0.064) & (0.062)   & (0.043) \\
 \multicolumn{1}{p{3cm}}{\raggedright External social influence}
 & 0.160 & 0.104  & 0.158$^{**}$  & & 0.085 &  0.062  &  0.085$^{*}$      	 & 0.4680 &  \\
 & (0.126) & (0.143)  & (0.069) & & (0.062) & (0.062)   & (0.045) \\ \addlinespace
\multicolumn{2}{p{3cm}}{\raggedright \textbf{Network factors}}  &  &  \\
  \multicolumn{1}{p{3cm}}{\raggedright Leadership}
 & 0.109 &  0.046  & 0.125  & & 0.093 & 0.061  & 0.053                 & 0.1479 &  \\
 & (0.178) & (0.196)  & (0.087) & & (0.081) & (0.078)   & (0.057) \\
   \multicolumn{1}{p{3cm}}{\raggedright Network connection}
 & 0.161  & 0.089   & 0.174$^{**}$ & & 0.104 &   0.025  & 0.091$^{**}$		&   0.3444 & \\
 & (0.149) & (0.167)  & (0.077) & & (0.068) & (0.065)  & (0.045) \\ \addlinespace
  \multicolumn{2}{p{3cm}}{\raggedright \textbf{Trust}} & & &  & &  &  & &   -0.004 \\
&  &   & &  & & &  & & (0.029) \\
   \multicolumn{1}{p{3cm}}{\raggedright Trust in institutions}
  & 0.284$^{*}$ &  0.208  & 0.229$^{***}$  & & 0.152$^{**}$ & 0.091  & 0.110$^{*}$ & 0.3445 &  \\
  & (0.170) & (0.191)  & (0.082) & & (0.073) & (0.069)   & (0.062) \\
   \multicolumn{1}{p{3cm}}{\raggedright Trust in others}
 & 0.100 & 0.045   & 0.074 & & 0.067 & -0.029  & 0.030 						& 0.1133 &  \\
 & (0.132) & (0.157)  & (0.079) & & (0.069) & (0.066)  & (0.047) \\
  & & & \\
  \multicolumn{3}{p{3cm}}{\raggedright \textbf{Control variables}}   &  \\
  \multicolumn{2}{p{3cm}}{\raggedright \textit{Difference between regions} (Europe as baseline)}  &  &  \\
  \multicolumn{1}{p{3cm}}{\raggedright America}
 & & -0.072  & -0.017 & & & -0.049$^{*}$ & -0.026$^{*}$ 					& -0.1364 &  -0.021  \\
 & & (0.073) & (0.038) & & & (0.029) & (0.032) & 									& (0.026) \\
  \multicolumn{1}{p{3cm}}{\raggedright Asia \& Pacific}
  & & -0.028  & -0.058 & & &  -0.031 &  -0.038 								&  -0.2153 & -0.050$^{**}$  \\
 & & (0.087)  & (0.042) & & & (0.035)  & (0.034) & 										& (0.026) \\
  \multicolumn{1}{p{3cm}}{\raggedright MEA}
 & & 0.174  & 0.138$^{*}$  & & & 0.148$^{**}$  & 0.119$^{**}$ 				& 0.2901 & 0.103$^{*}$ \\
 & & (0.176)  & (0.078)  & & & (0.070)   & (0.062) & 								& (0.066) \\
  \multicolumn{1}{p{3cm}}{\raggedright Multiple countries}
 & & -0.111  &  -0.034  & & & -0.080$^{*}$ & -0.010$^{*}$					&  -0.0343 & -0.023 \\
 & & (0.142)   & (0.063) & & & (0.046)  &  (0.051) & 								& (0.036) \\
 \textit{Difference in specification} \\
 \multicolumn{1}{p{3cm}}{\raggedright Presence of demographic variables}
& & -0.203$^{***}$  & -0.072$^{*}$  & & &  -0.110$^{***}$  & -0.076$^{**}$ 	& -0.4571 &  -0.074$^{**}$  \\
& & (0.073) & (0.064) &  & & (0.028) &  (0.034) & 										& (0.035)  \\
   \multicolumn{1}{p{3cm}}{\raggedright Presence of education variables}
 & & 0.083  & 0.054  & & & 0.081$^{***}$ &   0.052   					& 0.2988 &  0.054$^{*}$  \\
 & & (0.068)  & (0.040) &  & & (0.026) & (0.033) & 										& (0.033)\\
  \multicolumn{1}{p{3cm}}{\raggedright Presence of income variables}
 & & 0.171$^{**}$  & 0.026 & & &   0.101$^{***}$  &  0.035 					& 0.2014 & 0.041  \\
 & & (0.069)  & (0.042)  & & & (0.027)  & (0.034) & 								& (0.041) \\
  \multicolumn{2}{p{3cm}}{\raggedright \textit{Types of data collection method} (census data as baseline)}  &  &  \\
   \multicolumn{1}{p{3cm}}{\raggedright Experimental design}
 & & -0.006  & -0.042 & &  & 0.004  &  -0.004								& -0.0155 & -0.039 \\
 & & (0.114) & (0.070)  & & & (0.033)  & (0.051) & 									& (0.030) \\
   \multicolumn{1}{p{3cm}}{\raggedright Direct contact}
 & & -0.030  &  0.030 & &   & 0.013 & 0.028								& 0.1671 &  0.033 \\
 & & (0.108)  & (0.057)  & & &  (0.037) & (0.045) & 								& (0.034) \\
   \multicolumn{1}{p{3cm}}{\raggedright Indirect contact}
 & & 0.023  & 0.011 & & & 0.108$^{***}$  &   0.063 							& 0.3506 & 0.066$^{**}$ \\
 & & (0.094)   & (0.053) & & & (0.035)  & (0.043) & 								& (0.036) \\
 \multicolumn{2}{p{3cm}}{\raggedright \textit{Types of targeted population} (Household as baseline)}  &  &  \\
   \multicolumn{1}{p{3cm}}{\raggedright Employed}
 & & -0.010  & -0.024 & & & -0.028 &    -0.028 								& -0.0999 & -0.035 \\
 & & (0.111) & (0.056)  & & & (0.058)  & (0.048) & 									& (0.028) \\
   \multicolumn{1}{p{3cm}}{\raggedright Demographic-related}
 & & -0.009  &  -0.030 & &  & 0.001 & -0.028								&  -0.1396 &  -0.026  \\
 & & (0.085)  & (0.042)  & & & (0.035)   & (0.035) & 									& (0.024) \\
  \multicolumn{1}{p{3cm}}{\raggedright Agriculture-related}
 & & 0.038 & 0.010 & &  & 0.023  &  -0.046 									& -0.1531 & -0.053$^{*}$ \\
 & & (0.154) & (0.067) & & & (0.050)  & (0.050) & 									& (0.032) \\
    \multicolumn{1}{p{3cm}}{\raggedright Others}
 & & -0.002  & 0.030 & & & -0.006 &  0.010 									& 0.0349 & 0.008 \\
 & & (0.104)  & (0.052) & & & (0.051)  & (0.046) & 									& (0.055) \\
 \multicolumn{1}{p{3cm}}{\raggedright Publication year}
 & & 0.004  & 0.006$^{*}$  & & &  0.001  & 0.003 							&  0.1740 & 0.003$^{*}$ \\
 & & (0.006) & (0.003)  &  & & (0.003)  & (0.003) & 									& (0.002) \\
 \addlinespace
   \multicolumn{1}{p{3cm}}{\raggedright SE (or SEpcc)}
 & 1.948$^{***}$ &  1.951$^{***}$  & 1.234$^{***}$  & & 1.280$^{***}$ & 0.899$^{**}$  & 1.123$^{***}$ & & 1.101$^{***}$ \\
 & (0.133) & (0.134)  & (0.179) & & (0.399) &  (0.455)  & (0.381) & & (0.373) \\
  \addlinespace
   \multicolumn{1}{p{3cm}}{\raggedright Intercept}
  & -0.121 & -8.383  & -12.099$^{*}$  & & -0.071 & -3.245   & -5.861 & &  -6.606 \\
 & (0.119) & (12.144)  & (6.263) & & (0.062) &  (5.689)  & (3.593) & & (5.330) \\
\hline \\[-1.8ex]
Observations & 185 & 185 & 185 & & 185 & 185 & 185 & & 185  \\
Studies & 125 & 125 & 125  & & 125 & 125 & 125  & & 125  \\
Adjusted $R^{2}$  & 0.545 & 0.552 & - & & 0.303 & 0.442 & - & & -  \\
F Statistic (df=162) & 32.45$^{***}$ & 11.3$^{***}$ &  - & & 12.43$^{***}$  & 7.62$^{***}$ &- & & -  \\
\multicolumn{1}{p{3cm}}{\raggedright Test of moderators (df=22)}  & - & - & 109.17$^{***}$  & & - & - & 65.34$^{***}$ &  & 48.78$^{***}$ \\
\multicolumn{1}{p{3cm}}{\raggedright Test for residual heterogeneity (df=162)}  & - & - & 4440.16$^{***}$  & & - & - & 5266.77$^{***}$ & & 6481.45$^{***}$\\
\hline
\hline \\[-1.8ex]
\multicolumn{10}{p{17cm}}{\raggedright Notes: Meta-regressions with effect size coefficient or partial correlation coefficient as dependent variables. All the columns are obtained from regressions using seven social incentive groups (network size as the base category), except the last one that is based on the regression using three higher-aggregated social incentive groups (network as the base category).} \\
\multicolumn{10}{p{17cm}}{\raggedright Weighted least squares are estimated with weights equals to 1/SE (or 1/SEpcc). In the multivariate mixed-effect model, the weight is calculated using $1/(\tau^2 + v_i)$, where $v_i$ is individual variance and $\tau^2$ is between-study variance, typically refer to as the amount of heterogeneity \citep{kalaian1996multivariate}.} \\
\multicolumn{10}{p{17cm}}{\raggedright The Wald test of Model in column 4 vs. Model in column 6 is $\chi^2(4) = 17.35$ with $p=0.0016$, suggesting that Model in column 4 is preferable.} \\
\multicolumn{10}{p{17cm}}{Bootstrap standard errors with 2000 replications are in parentheses. }  \\
\multicolumn{10}{p{17cm}}{$^{*}$p$<$0.1; $^{**}$p$<$0.05; $^{***}$p$<$0.01.}  \\
\end{longtable} 
