# Supplementary material for: Social incentive factors in interventions promoting sustainable behaviors: A meta-analysis
Source: PLoS One. 2021 Dec 8;16(12):e0260932. doi: 10.1371/journal.pone.0260932 (PMC8654165; doi:10.1371/journal.pone.0260932)
Supplement: S8 Table — (TEX) [file pone.0260932.s012.tex]

\begin{longtable}{@{\extracolsep{1pt}}ll}\caption{\bf Classifications of dependent variable.}

\\
[-1.8ex]\hline
\hline \\[-1.8ex]
\multicolumn{1}{c}{Groups of dependent variable} & \multicolumn{1}{c}{Classifications}   \\
\hline \\[-1.8ex]
\multicolumn{1}{p{6cm}}{\raggedright Environmental conservation.} 
  & \multicolumn{1}{c}{\multirow{4}{*}{Environmental conservation}}   \\
\multicolumn{1}{p{6cm}}{\raggedright Water conservation.} &  \\
\multicolumn{1}{p{6cm}}{\raggedright Energy conservation.} &  \\ 
\multicolumn{1}{p{6cm}}{\raggedright Resource extraction.} &  \\ 
\addlinespace
\hline
\addlinespace
 \multicolumn{1}{p{6cm}}{\raggedright Energy consumption$^a$.} 
  & \multicolumn{1}{c}{\multirow{4}{*}{Environmental consumption}}   \\
\multicolumn{1}{p{6cm}}{\raggedright Water consumption$^a$.}  &  \\
\multicolumn{1}{p{6cm}}{\raggedright Recycling.}  &  \\
\multicolumn{1}{p{6cm}}{\raggedright Green consumption.}  &  \\
\addlinespace
\hline
\addlinespace
\multicolumn{1}{p{6cm}}{\raggedright Pro-environmental behaviors.} 
  & \multicolumn{1}{c}{\multirow{5}{*}{General pro-environmental behaviors}}   \\
\multicolumn{1}{p{6cm}}{\raggedright Pro-environmental intentions.} &  \\
\multicolumn{1}{p{6cm}}{\raggedright Environmental groups.}  &  \\
\multicolumn{1}{p{6cm}}{\raggedright Environmental programs.}  &  \\
\multicolumn{1}{p{6cm}}{\raggedright Workplace pro-environmental behaviors.}  &  \\
\addlinespace
\hline
\addlinespace
 \multicolumn{1}{p{6cm}}{\raggedright Recycling.} 
  & \multicolumn{1}{c}{\multirow{6}{*}{High dependency}}   \\
\multicolumn{1}{p{6cm}}{\raggedright Environmental programs.}  &  \\
\multicolumn{1}{p{6cm}}{\raggedright Environmental groups.}  &  \\
\multicolumn{1}{p{6cm}}{\raggedright Environmental conservation.}  &  \\
\multicolumn{1}{p{6cm}}{\raggedright Resource extraction.}  &  \\
\multicolumn{1}{p{6cm}}{\raggedright Workplace pro-environmental behaviors.} &  \\
\addlinespace
\hline
\addlinespace
 \multicolumn{1}{p{6cm}}{\raggedright Pro-environmental behaviors.} 
  & \multicolumn{1}{c}{\multirow{7}{*}{Low dependency}}   \\
\multicolumn{1}{p{6cm}}{\raggedright Pro-environmental intentions.}  &  \\
\multicolumn{1}{p{6cm}}{\raggedright Energy consumption.}  &  \\
\multicolumn{1}{p{6cm}}{\raggedright Water consumption.}  &  \\
\multicolumn{1}{p{6cm}}{\raggedright Energy conservation.}  &  \\
\multicolumn{1}{p{6cm}}{\raggedright Water conservation.} &  \\
\multicolumn{1}{p{6cm}}{\raggedright Green consumption.} &  \\

 \\
\hline 
\hline \\[-1.8ex]
\multicolumn{2}{l}{Notes: $^a$ Reverse coded.}\\
\end{longtable} 
