# Supplementary material for: Social incentive factors in interventions promoting sustainable behaviors: A meta-analysis
Source: PLoS One. 2021 Dec 8;16(12):e0260932. doi: 10.1371/journal.pone.0260932 (PMC8654165; doi:10.1371/journal.pone.0260932)
Supplement: S9 Table — (TEX) [file pone.0260932.s013.tex]

\begin{longtable}{lcccccc}\caption{\bf Mixed-effect meta regression results with subgroups of dependent variable.}
\\[-1.8ex]\hline
\hline \\[-1.8ex]
 & \multicolumn{1}{p{1.5cm}}{\centering {Environmental conservation}} 
 & \multicolumn{1}{p{1.5cm}}{ \centering {Environmental consumption}}  
 & \multicolumn{1}{p{2.1cm}}{ \centering {General pro-environmental behaviors}} &
 & \multicolumn{1}{p{1.5cm}}{ \centering {High dependency}} & \multicolumn{1}{p{1.5cm}}{ \centering {Low dependency}}  \\
\\[-1.8ex] \textbf{Variables}  & (1) & (2) & (3) & & (4) & (5) \\
\hline \\[-1.8ex]
 \multicolumn{2}{p{5cm}}{\raggedright \textbf{Social influence}}  &       \\
  \multicolumn{1}{p{5cm}}{\raggedright Internal social influence}
 & 0.192$^{**}$    & 0.100            & 0.138            && 0.192$^{***}$   &  0.047   \\
 & (0.076)         & (0.099)          & (0.097)          && (0.051)         & (0.131)         \\
 \multicolumn{1}{p{5cm}}{\raggedright External social influence}
 & 0.139$^{*}$     & 0.097            & 0.039            && 0.159$^{***}$   &  -0.022    \\
 & (0.076)         & (0.096)          & (0.098)          && (0.053)         & (0.131)       \\
 \addlinespace
\multicolumn{2}{p{5cm}}{\raggedright \textbf{Network factors}}  &  \\
  \multicolumn{1}{p{5cm}}{\raggedright Leadership}
 &  -0.245$^{**}$  & 0.142            & 0.060            &&  0.109$^{*}$    & -0.055         \\
 & (0.096)         & (0.114)          & (0.097)          && (0.057)         & (0.209)       \\
   \multicolumn{1}{p{5cm}}{\raggedright Network connection}
 & 0.142$^{**}$    & 0.056            & 0.058            &&  0.131$^{**}$   & -0.022 	 \\
 & (0.067)         & (0.115)          & (0.106)          && (0.059)         & (0.132)        \\ 
 \addlinespace
  \multicolumn{2}{p{5cm}}{\raggedright \textbf{Trust}} &   \\
   \multicolumn{1}{p{5cm}}{\raggedright Trust in institutions}
&  0.086           & 0.041            & 0.141            &&  0.101          & 0.040     \\
& (0.068)          & (0.184)          & (0.111)          && (0.068)         & (0.137)        \\
   \multicolumn{1}{p{5cm}}{\raggedright Trust in others}
&  0.050           & 0.091            & -0.039           && 0.101$^{*}$     & -0.118 		 \\
& (0.067)          & (0.177)          & (0.107)          && (0.057)         & (0.133)        \\
\addlinespace
\multicolumn{3}{p{5cm}}{\raggedright \textbf{Control variables}}   &  \\
\multicolumn{2}{p{5cm}}{\raggedright \textit{Difference between regions} (Europe as baseline)}  &    \\
\multicolumn{1}{p{5cm}}{\raggedright America}
& -0.055           & 0.024            & -0.086           && 0.024           & -0.083     \\
& (0.090)          & (0.044)          & (0.064)          && (0.036)         & (0.061) 		 \\
  \multicolumn{1}{p{5cm}}{\raggedright Asia \& Pacific}
& -0.025           & -0.023           & -0.089           && 0.040           &  -0.123$^{**}$ \\
& (0.118)          & (0.057)          & (0.069)          && (0.036)         & (0.063)         \\
  \multicolumn{1}{p{5cm}}{\raggedright MEA}
& 0.158            &  -               & 0.127            && 0.096$^{*}$     & 0.233   	 \\
& (0.134)          &                  & (0.182)          && (0.054)         & (0.152)         \\
  \multicolumn{1}{p{5cm}}{\raggedright Multiple countries}
& 0.075            &  -               &  -0.052          && 0.066           & -0.128   	 \\
& (0.121)          &                  & (0.098)          && (0.060)         &  (0.091)        \\
 \textit{Difference in specification} \\
 \multicolumn{1}{p{5cm}}{\raggedright Presence of demographic variables}
& 0.044            & 0.094            & -0.159$^{**}$    && -0.036          & -0.103  	 \\
& (0.086)          & (0.116)          & (0.065)          && (0.045)         &  (0.065)       \\
   \multicolumn{1}{p{5cm}}{\raggedright Presence of education variables}
&  -0.017          & 0.042            & 0.064            &&  0.059          &  0.026   		  \\
& (0.080)          & (0.103)          & (0.067)          && (0.046)         & (0.057)        \\
  \multicolumn{1}{p{5cm}}{\raggedright Presence of income variables}
& 0.036            & -0.091           & 0.080            && 0.018           &  0.105         \\
& (0.078)          & (0.071)          & (0.076)          && (0.040)         & (0.069)         \\
  \multicolumn{2}{p{5cm}}{\raggedright \textit{Types of data collection method} (census data as baseline)}  &   \\
   \multicolumn{1}{p{5cm}}{\raggedright Experimental design}
& -0.009           & -0.033           & -0.019           &&  -0.032         &  0.035		\\
& (0.126)          & (0.120)          & (0.172)          && (0.066)         & (0.081)         \\
   \multicolumn{1}{p{5cm}}{\raggedright Direct contact}
& -0.018           &  0.059           &  0.092           &&  0.002          & 0.095		    \\
& (0.106)          & (0.120)          & (0.097)          && (0.056)         & (0.074)       \\
   \multicolumn{1}{p{5cm}}{\raggedright Indirect contact}
& 0.149            & 0.033            & 0.124            && 0.041           & 0.119  	\\
& (0.117)          & (0.093)          & (0.098)          && (0.050)         & (0.079)  \\
 \multicolumn{2}{p{5cm}}{\raggedright \textit{Types of targeted population} (Household as baseline)}  &  \\
   \multicolumn{1}{p{5cm}}{\raggedright Employed}
& -0.077           & -0.052           & -0.067           && 0.012           &  -0.054 	 \\
& (0.171)          & (0.097)          & (0.084)          && (0.052)         & (0.104)  \\
   \multicolumn{1}{p{5cm}}{\raggedright Demographic-related}
& -0.008           & 0.011            & -0.108           && -0.005          & -0.065	  \\
& (0.108)          & (0.056)          & (0.071)          && (0.052)         & (0.055)  \\
  \multicolumn{1}{p{5cm}}{\raggedright Agriculture-related}
& -0.051           &  -               & -0.036           && -0.035          &   -   \\
& (0.089)          &                  & (0.174)          && (0.040)         &     \\
    \multicolumn{1}{p{5cm}}{\raggedright Others}
& -0.191           & 0.026            & 0.012            && -0.010          &  0.073   \\
& (0.140)          & (0.102)          & (0.080)          && (0.056)         & (0.079)   \\
 \multicolumn{1}{p{5cm}}{\raggedright Publication year}
& 0.012            & 0.003            & 0.001            &&  0.001          & 0.006    \\
& (0.008)          & (0.003)          & (0.007)          && (0.003)         & (0.007)  \\
 \addlinespace
   \multicolumn{1}{p{5cm}}{\raggedright SE (or SEpcc)}
& 0.635            &  1.904$^{**}$    &  1.175           && 1.022$^{**}$    & 0.939    \\
& (1.138)          & (0.776)          & (1.126)          && (0.498)         &  (0.763)   \\
  \addlinespace
   \multicolumn{1}{p{5cm}}{\raggedright Intercept}
& -24.47           & -7.727           & -1.320           && -1.548          & -11.547   \\
& (17.398)         & (7.010)          & (13.760)         && (5.202)         &  (13.845)  \\
\hline \\[-1.8ex]
Observations 
& 52               & 52               & 81               && 88              & 97       \\
Studies 
& 34               & 35               & 56               && 60              & 66  \\
\multicolumn{1}{p{5cm}}{\raggedright Test of moderators}  
& 38.95$^{**}$    &  26.85            &  36.19$^{**}$    && 42.17$^{***}$   & 44.22$^{***}$   \\
\multicolumn{1}{p{5cm}}{\raggedright Test for residual heterogeneity}  
& 220.72$^{***}$  &  182.40$^{***}$   &  1489.09$^{***}$ && 353.96$^{***}$  & 2823.22$^{***}$  \\
\hline
\hline \\[-1.8ex]
\multicolumn{7}{p{16cm}}{\raggedright Notes: Meta-regressions with partial correlation coefficient as dependent variables. All the columns are obtained from regressions using seven social incentive groups (network size as the base category).} \\
\multicolumn{7}{p{16cm}}{\raggedright Weighted least squares are estimated with weights equals to 1/SE (or 1/SEpcc). In the multivariate mixed-effect model, the weight is calculated using $1/(\tau^2 + v_i)$, where $v_i$ is individual variance and $\tau^2$ is between-study variance, typically refer to as the amount of heterogeneity \citep{kalaian1996multivariate}.} \\
\multicolumn{7}{p{16cm}}{$^{*}$p$<$0.1; $^{**}$p$<$0.05; $^{***}$p$<$0.01.}  \\
\end{longtable}
