# Supplementary material for: Social incentive factors in interventions promoting sustainable behaviors: A meta-analysis
Source: PLoS One. 2021 Dec 8;16(12):e0260932. doi: 10.1371/journal.pone.0260932 (PMC8654165; doi:10.1371/journal.pone.0260932)
Supplement: S10 Table — (TEX) [file pone.0260932.s014.tex]

\begin{longtable}{@{\extracolsep{3pt}}lD{.}{.}{-1} D{.}{.}{-1} D{.}{.}{-1} D{.}{.}{-1} D{.}{.}{-1} D{.}{.}{-1} D{.}{.}{-1} D{.}{.}{-1} D{.}{.}{-1}}
\caption{\bf Summary survey table for meta-analysis of pro-environmental behavior.}
\\[-1.8ex]\hline
\hline \\[-1.8ex]
\multicolumn{1}{p{1.5cm}}{ Author(Year)} & \multicolumn{1}{p{1cm}}{Country} & \multicolumn{1}{p{2cm}}{Method} & \multicolumn{1}{p{7cm}}{\centering Description}  & \multicolumn{1}{p{3cm}}{Pro-environmental behavior} & \multicolumn{1}{p{3cm}}{Intervention/measurement} &  \multicolumn{1}{p{2cm}}{Target group} & \multicolumn{1}{p{1.5cm}}{Number of observations}\\
\cline{1-8}
\\[-1.8ex] \multicolumn{1}{p{1.5cm}}{\centering (1)} & \multicolumn{1}{p{1cm}}{\centering (2)} & \multicolumn{1}{p{2cm}}{\centering (3)} &  \multicolumn{1}{p{7cm}}{\centering (4)} & \multicolumn{1}{p{3.5cm}}{\centering (5)} & \multicolumn{1}{p{3.5cm}}{\centering (6)} & \multicolumn{1}{p{2cm}}{\centering (7)} & \multicolumn{1}{p{1.5cm}}{\centering (8)}\\

\hline \\[-1.8ex]
\\[-1.8ex] \multicolumn{8}{l}{\textbf{Internal social influence}} \\ \addlinespace

\multicolumn{1}{p{1.5cm}}{Aini et al. (2013)\cite{aini2013predictors}} & \multicolumn{1}{p{1cm}}{Malaysia} & \multicolumn{1}{p{2cm}}{Questionnaires}& \multicolumn{1}{p{7cm}}{Authors investigated the relative acceptability of technical adoption and behavioral change to energy-saving transport measures in response to climate change.} & \multicolumn{1}{p{3.5cm}}{Acceptability-technical (``Use energy-efficient car", etc.) (3 items)} &  \multicolumn{1}{p{3.5cm}}{Attitude towards energy conservation (``I am willing to make personal sacrifices for the sake of conserving energy", etc.) (4 items)} & \multicolumn{1}{p{2cm}}{Employees} & 201 \\
\addlinespace

\multicolumn{1}{p{1.5cm}}{Alcock et al. (2017)\cite{alcock2017green}} & \multicolumn{1}{p{1cm}}{UK} & \multicolumn{1}{p{2cm}}{Census data}& \multicolumn{1}{p{7cm}}{Authors investigated whether people with pro-environmental value orientations and concerns about the risks of climate change, and those who engage in more pro-environmental household behaviors, would also be more likely to abstain from such voluntary air travel, or at least to fly less far.} & \multicolumn{1}{p{3.5cm}}{Household pro-environmental actions (``conserving energy in their homes, doing recycling", etc.) (in category)} &  \multicolumn{1}{p{3.5cm}}{Pro-environmental attitude} & \multicolumn{1}{p{2cm}}{Households} & 3,923 \\
\addlinespace

\multicolumn{1}{p{1.5cm}}{Bamberg et al. (2015)\cite{Bamberg2015}} & \multicolumn{1}{p{1cm}}{Germany} & \multicolumn{1}{p{2cm}}{Face-to-face interview}& \multicolumn{1}{p{7cm}}{The author studied the effect of subjective norms, which is when individuals think that their active actions and regular participation are supported by people who are important, on the intention to participate in climate action.} & \multicolumn{1}{p{3.5cm}}{Participation intention in environmental group (in category)} &  \multicolumn{1}{p{3.5cm}}{Attitude toward participation (``how do you judge the personal consequences of an active and regular participation in a local environmental group?")} & \multicolumn{1}{p{2cm}}{Students} & 652 \\
\addlinespace

\multicolumn{1}{p{1.5cm}}{Brekke et al. (2010)\cite{brekke2010social}} & \multicolumn{1}{p{1cm}}{Norway} & \multicolumn{1}{p{2cm}}{Questionnaires}& \multicolumn{1}{p{7cm}}{Authors investigated how fear of social sanctioning could affect recycling behavior. The standard error is calculated using the t-stats reported in the paper.} & \multicolumn{1}{p{3.5cm}}{Probability of recycling glass (in dummy (0 or 1))} &  \multicolumn{1}{p{3.5cm}}{Fear of social sanctioning} & \multicolumn{1}{p{2cm}}{Households} & 1,104 \\
\addlinespace

\multicolumn{1}{p{1.5cm}}{Brick et al. (2017)\cite{brick2017green}} & \multicolumn{1}{p{1cm}}{US} & \multicolumn{1}{p{2cm}}{Online survey}& \multicolumn{1}{p{7cm}}{Authors studied how environmental identity and social visibility could lead to pro-environmental behavior, which is measured by the frequency of performing pro-environmental behaviors.} & \multicolumn{1}{p{3.5cm}}{Self-reported recurring pro-environmental behavior (frequency of performing 21 pro-environmental behaviors, including air travel, meat and dairy consumption, water conservation and recycling)} &  \multicolumn{1}{p{3.5cm}}{``Green to be seen" effect: the interaction between the environmental identity (seeing oneself as pro-environmentalist) and the visibility (one action is visible by others)} & \multicolumn{1}{p{2cm}}{Households} & 437 \\
\addlinespace

\multicolumn{1}{p{1.5cm}}{Carfora et al. (2017)\cite{carfora2017moderating}} & \multicolumn{1}{p{2cm}}{Italy} & \multicolumn{1}{p{2cm}}{Census data} & \multicolumn{1}{p{7cm}}{The authors studied how subjective norm and self-identity could affect intention to engage in pro-environmental behaviors.}  & \multicolumn{1}{p{3.5cm}}{Intention to engage in pro-environmental behaviors (reducing food waste, for example)} &  \multicolumn{1}{p{3.5cm}}{Self-identity (``I think of myself as an environmentally-friendly consumer")} & \multicolumn{1}{p{2cm}}{Households} & 220 \\
\addlinespace

\multicolumn{1}{p{1.5cm}}{Ciocirlan et al. (2020)\cite{ciocirlan2019using}} & \multicolumn{1}{p{1cm}}{UK} & \multicolumn{1}{p{2cm}}{Questionnaires}& \multicolumn{1}{p{7cm}}{Authors studied the effects of Value-Belief-Norm (VBN) variables on employee conserving behaviors.} & \multicolumn{1}{p{3.5cm}}{Reducing use (electricity, photocopy, etc.) (5 items)} &  \multicolumn{1}{p{3.5cm}}{Personal norms (``I feel a sense of personal obligation to take action at work to stop wasting resources", etc.) (9 items)}  & \multicolumn{1}{p{2cm}}{Employees} & 714 \\
\addlinespace

\multicolumn{1}{p{1.5cm}}{Clark et al. (2003)\cite{Clark2003}} & \multicolumn{1}{p{1cm}}{US} & \multicolumn{1}{p{2cm}}{Mail survey} & \multicolumn{1}{p{7cm}}{Authors studied the impact of the altruism scale and NEP score (as internal influence variables) on their green electricity participation decision.} & \multicolumn{1}{p{3.5cm}}{Participation in a solar program} &  \multicolumn{1}{p{3.5cm}}{Altruism scale (which is constructed by applying the Schwartz norm-activation model)} & \multicolumn{1}{p{2cm}}{Households} & 557 \\
\addlinespace

\multicolumn{1}{p{1.5cm}}{Collado el al. (2019)\cite{collado2019normative}} & \multicolumn{1}{p{1cm}}{Spain} & \multicolumn{1}{p{2cm}}{Questionnaires} & \multicolumn{1}{p{7cm}}{The authors studied how parents' and peers' descriptive and injunctive norms impact students' pro-environmental behaviors.}  & \multicolumn{1}{p{3.5cm}}{Environmental behaviors (``I separate paper and cardboard from the rest of the waste", etc.) (8 items)} &  \multicolumn{1}{p{3.5cm}}{Personal norm (``because of my own values/principles, I feel obliged to separate paper and cardboard from the rest of the waste")} & \multicolumn{1}{p{2cm}}{Students} & 330 \\
\addlinespace

\multicolumn{1}{p{1.5cm}}{Dean et al. (2016)\cite{dean2016community}} & \multicolumn{1}{p{1cm}}{Australia} & \multicolumn{1}{p{2cm}}{Online survey}& \multicolumn{1}{p{7cm}}{Authors studied the importance of community knowledge and environmental identity in conserving water source.} & \multicolumn{1}{p{3.5cm}}{Water conservation (use of everyday water-saving strategies with 12 items of 5-point Likert scales)} &  \multicolumn{1}{p{3.5cm}}{Environmental identity (``we think of ourselves as an environmentally sustainable household", etc.) (six 5-scale items)} & \multicolumn{1}{p{2cm}}{Internet users} & 5,194 \\
\addlinespace

\multicolumn{1}{p{1.5cm}}{Dixon et al. (2015)\cite{dixon2015saving}} & \multicolumn{1}{p{1cm}}{US} & \multicolumn{1}{p{2cm}}{Online survey}& \multicolumn{1}{p{7cm}}{Authors studied the impact of attitudes, subjective norms and behavioral intentions on energy conservation behaviors.} & \multicolumn{1}{p{3.5cm}}{Self-report energy conservation (``turned off lights when not needed", etc.) (6 items)} &  \multicolumn{1}{p{3.5cm}}{Attitude (``lowering energy use at work is a good thing") (4 items)} & \multicolumn{1}{p{2cm}}{Students} & 2,919 \\
\addlinespace


\multicolumn{1}{p{1.5cm}}{Dolnicar et al. (2010)\cite{dolnicar2011affects}} & \multicolumn{1}{p{1cm}}{Australia} & \multicolumn{1}{p{2cm}}{Online survey}& \multicolumn{1}{p{7cm}}{Authors aimed to identify the factors that are associated with higher levels of public acceptance for recycled and desalinated water.} & \multicolumn{1}{p{3.5cm}}{Stated likelihood of using recycled/desalinated water (10 items)} &  \multicolumn{1}{p{3.5cm}}{Attitude towards water conservation (``water conservation is necessary because of water scarcity") (9 items)} & \multicolumn{1}{p{2cm}}{Internet users} & 3,094 \\
\addlinespace

\multicolumn{1}{p{1.5cm}}{Drescher et al. (2017)\cite{drescher2017private}} & \multicolumn{1}{p{1cm}}{Canada} & \multicolumn{1}{p{2cm}}{Mail survey}& \multicolumn{1}{p{7cm}}{Authors aimed to investigate the several established social-psychological determinants on landowner participation in a government-sponsored private land conservation program.} & \multicolumn{1}{p{3.5cm}}{Conservation program participation (yes/no)} &  \multicolumn{1}{p{3.5cm}}{Attitude towards the action (``how efficient is the conservation program related to several environmental goals?")} & \multicolumn{1}{p{2cm}}{Landowners} & 800 \\
\addlinespace

\multicolumn{1}{p{1.5cm}}{Dursun et al. (2019)\cite{dursun2019overcoming}} & \multicolumn{1}{p{1cm}}{Turkey} & \multicolumn{1}{p{2cm}}{Questionnaires}& \multicolumn{1}{p{7cm}}{Authors investigated the theoretical and empirical evidence regarding the impeding effects of psychological barriers on individual energy conservation behavior.} & \multicolumn{1}{p{3.5cm}}{Conserving electricity by daily efforts (``turning off the TV immediately if not watching", etc.) (4 items)} &  \multicolumn{1}{p{3.5cm}}{Personal norm (``I feel guilty when I waste energy", etc.) (6 items)} & \multicolumn{1}{p{2cm}}{Students} & 415 \\
\addlinespace

\multicolumn{1}{p{1.5cm}}{Fang et al. (2017)\cite{fang2017physical}} & \multicolumn{1}{p{2cm}}{Taiwan} & \multicolumn{1}{p{2cm}}{Questionnaires} & \multicolumn{1}{p{7cm}}{The paper studied how descriptive norms could affect the environmental behaviors (sorting waste, outdoor activities, joining an environmental group, etc.).} & \multicolumn{1}{p{3.5cm}}{Environmental behaviors (``I persuade others to sort waste", etc.) (5 items)} &  \multicolumn{1}{p{3.5cm}}{Attitude (``I believe participation in environmental protection clubs is useful", etc.) (5 items)}  & \multicolumn{1}{p{2cm}}{Children} & 385 \\
\addlinespace

\multicolumn{1}{p{1.5cm}}{Fang et al. (2017b)\cite{fang2017normative}} & \multicolumn{1}{p{2cm}}{Taiwan} & \multicolumn{1}{p{2cm}}{Face-to-face interview} & \multicolumn{1}{p{7cm}}{The paper investigated the effects of normative beliefs, attitudes, and social norms on pro-environmental behavioral intentions.} & \multicolumn{1}{p{3.5cm}}{Behavioral intentions (``I will carry my own reusable tableware when I visit theme parks in the future", etc.) (3 items)} &  \multicolumn{1}{p{3.5cm}}{Attitude (``It is inconvenient to carry reusable tableware", etc.) (2 items)}  & \multicolumn{1}{p{2cm}}{Residents} & 391 \\
\addlinespace


\multicolumn{1}{p{1.5cm}}{Gilli et al. (2018)\cite{gilli2018behavioural}} & \multicolumn{1}{p{2cm}}{Italy} & \multicolumn{1}{p{2cm}}{Online survey} & \multicolumn{1}{p{7cm}}{The paper empirically investigated the relationship between reciprocity (the household declares to prefer a waste management tariff based on the average waste production of the municipality) and food waste recycling behaviors.}  & \multicolumn{1}{p{3.5cm}}{Food waste minimization (dummy with minimization $=1$)} &  \multicolumn{1}{p{3.5cm}}{``Cluster 3" (in which participants are motivated mainly by the intrinsic motivation)}   & \multicolumn{1}{p{2cm}}{Households} & 556 \\
\addlinespace

\multicolumn{1}{p{1.5cm}}{Ghazali et al. (2019)\cite{ghazali2019pro}} & \multicolumn{1}{p{2cm}}{Malaysia} & \multicolumn{1}{p{2cm}}{Questionnaires} & \multicolumn{1}{p{7cm}}{The paper investigated the impact of Value-Belief-Norm variables on six different types of PEBs (i.e., activist, avoider, green consumer, green passenger, recycler and utility saver).}  & \multicolumn{1}{p{3.5cm}}{Green consumption (``use energy-efficient light bulbs", etc.) (14 items)} &  \multicolumn{1}{p{3.5cm}}{Personal norm (``feelings of moral obligation for environmental preservation") (8 items)}   & \multicolumn{1}{p{2cm}}{Residents} & 581 \\
\addlinespace

\multicolumn{1}{p{1.5cm}}{Han and Hyun (2018)\cite{han2018college}} & \multicolumn{1}{p{2cm}}{South Korea} & \multicolumn{1}{p{2cm}}{Questionnaires} & \multicolumn{1}{p{7cm}}{The paper investigated the impact of moral obligation, attitude, and negative
affect, and identified the salient role of moral obligation in determining eco-purchase and recycling activities.}  & \multicolumn{1}{p{3.5cm}}{Recycling behavior while traveling} &  \multicolumn{1}{p{3.5cm}}{Sense of obligation toward eco-friendly behaviors while traveling (``I feel an obligation to act pro-environmentally by choosing eco-friendly activities while traveling to a destination") (3 items)}   & \multicolumn{1}{p{2cm}}{Students} & 518 \\
\addlinespace

\multicolumn{1}{p{1.5cm}}{Ho et al. (2015)\cite{ho2015applying}} & \multicolumn{1}{p{2cm}}{Singapore} & \multicolumn{1}{p{2cm}}{Face-face interview} & \multicolumn{1}{p{7cm}}{The paper examined the effects of attitude, subjective norms, perceived behavioral control on green-buying behaviors.}  & \multicolumn{1}{p{3.5cm}}{Green-buying intentions (``intentions to buy products in re-fillable packages,
products with green labels", etc. in the next 6 months)} &  \multicolumn{1}{p{3.5cm}}{Attitude toward pro-environmental behavior (``respondents' belief that engaging in PEBs is enjoyable, beneficial, important, and pleasant")}   & \multicolumn{1}{p{2cm}}{Households} & 1,168 \\
\addlinespace


\multicolumn{1}{p{1.5cm}}{Korkala et al. (2014b)\cite{korkala2014awareness}} & \multicolumn{1}{p{2cm}}{Finland} & \multicolumn{1}{p{2cm}}{Questionnaires} & \multicolumn{1}{p{7cm}}{The author conducted a population-based cross-sectional study to assess if the understanding of climate change, concern over climate change or socio-economic characteristics are reflected in the frequencies of climate-friendly food choices.}  & \multicolumn{1}{p{3.5cm}}{Climate friendly food consumption (frequency intake of the climate-friendly food items)} &  \multicolumn{1}{p{3.5cm}}{Concern about climate change}   & \multicolumn{1}{p{2cm}}{Households} & 1,623 \\
\addlinespace

\multicolumn{1}{p{1.5cm}}{Kurz et al. (2007)\cite{Kurz2007}} & \multicolumn{1}{p{2cm}}{Ireland} & \multicolumn{1}{p{2cm}}{Mail survey} & \multicolumn{1}{p{7cm}}{The author studied how attitudes toward recycling, which has a strong sense of community, affect individuals' actions to participate in recycling.}  & \multicolumn{1}{p{3.5cm}}{Recycling participation (monthly bin collection)} &  \multicolumn{1}{p{3.5cm}}{Attitudes toward recycling (based on the recycling attitude scale on literature) (7 items)}  & \multicolumn{1}{p{2cm}}{Households} & 586 \\
\addlinespace

\multicolumn{1}{p{1.5cm}}{Landon et al. (2018)\cite{landon2018modeling}} & \multicolumn{1}{p{2cm}}{US} & \multicolumn{1}{p{2cm}}{Questionnaires} & \multicolumn{1}{p{7cm}}{The authors studied the internal attributes that lead tourists to adopt three dimensions of pro-sustainable behavior drawing on the value-belief-norm model.} & \multicolumn{1}{p{3.5cm}}{Eco-behavior (separate recycling from waste, etc.) (4 items)} &  \multicolumn{1}{p{3.5cm}}{Personal norm (``as a tourist, I feel morally obligated to do whatever I can to minimize my environmental impact", etc.) (5 items)}  & \multicolumn{1}{p{2cm}}{Tourists} & 623 \\
\addlinespace

\multicolumn{1}{p{1.5cm}}{Li et al. (2017)\cite{li2017energy}} & \multicolumn{1}{p{2cm}}{US} & \multicolumn{1}{p{2cm}}{Online Survey} & \multicolumn{1}{p{7cm}}{The authors studied the impact of peer pressure on energy conservation in which individuals feel comfortable to explain how to conserve energy to their friends and know that their close friends and colleagues always conserve energy.} & \multicolumn{1}{p{3.5cm}}{Workplace pro-environmental actions (``turning off the office room lights when not in use")} &  \multicolumn{1}{p{3.5cm}}{Motivation about pro-environmental actions (``how concerned are you about your personal energy consumption at your office?")}  & \multicolumn{1}{p{2cm}}{Employees} & 177 \\
\addlinespace

\multicolumn{1}{p{1.5cm}}{Liao et al. (2018)\cite{liao2018determinants}} & \multicolumn{1}{p{2cm}}{China} & \multicolumn{1}{p{2cm}}{Face-face interview} & \multicolumn{1}{p{7cm}}{The paper investigated key factors influencing rural residents' separation intention, as well as analyzing the moderating effects of perceived policy effectiveness on the relationship between the determinants and the intention, using survey data of 538 rural residents in the province of Sichuan in China.}& \multicolumn{1}{p{3.5cm}}{Separation Intention (PCA of 3 items)} &  \multicolumn{1}{p{3.5cm}}{Attitude (``waste separation is good", etc.) (4 items).} & \multicolumn{1}{p{2cm}}{Households} & 538 \\
\addlinespace

\multicolumn{1}{p{1.5cm}}{Lin (2015)\cite{lin2015raising}} & \multicolumn{1}{p{2cm}}{Taiwan} & \multicolumn{1}{p{2cm}}{Face-face interview} & \multicolumn{1}{p{7cm}}{The paper investigated how subjective norms and environmental attitudes affect intention toward efficiency environmental actions}  & \multicolumn{1}{p{3.5cm}}{Environmental efficiency intention (``when I replace a lamp, I will purchase an energy-saving one", etc.) (PCA of 4 items)} &  \multicolumn{1}{p{3.5cm}}{Environmental attitude (``using energy-saving lamps is not necessary to mitigate global warming", etc.) (4 items).} & \multicolumn{1}{p{2cm}}{Households} & 235 \\
\addlinespace

\multicolumn{1}{p{1.5cm}}{Liu et al. (2017)\cite{liu2017integrating}} & \multicolumn{1}{p{2cm}}{China} & \multicolumn{1}{p{2cm}}{Mail survey} & \multicolumn{1}{p{7cm}}{The authors proposed an integrated model based on the norm activation model and the theory of planned behavior by combining normative and rational factors to predict individuals' intentions to reduce car use.} & \multicolumn{1}{p{3.5cm}}{Intention to reduce car-travel (Four 7-point scale items)} &  \multicolumn{1}{p{3.5cm}}{Attitude towards car-transport reduction (7-point semantic differential scale)}  & \multicolumn{1}{p{2cm}}{Car-drivers} & 600 \\
\addlinespace

\multicolumn{1}{p{1.5cm}}{Lubell et al. (2006)\cite{Lubell2006}} & \multicolumn{1}{p{2cm}}{US} & \multicolumn{1}{p{2cm}}{Tel. interview} & \multicolumn{1}{p{7cm}}{The paper studied how the perceived risk, trust in policy elites, knowledge of the policy problem, and efficacy can help improve the intention to reduce air pollution.}  & \multicolumn{1}{p{3.5cm}}{Behavioral intentions (respondent's willingness to perform specific behaviors to reduce air pollution) (five 11-level items)} &  \multicolumn{1}{p{3.5cm}}{Personal influence (respondent believes their own actions influence the level of air pollution in their community)} & \multicolumn{1}{p{2cm}}{Households} & 1,326 \\
\addlinespace

\multicolumn{1}{p{1.5cm}}{McCarty and Shrum (2001)\cite{mccarty2001influence}} & \multicolumn{1}{p{2cm}}{US} & \multicolumn{1}{p{2cm}}{Mail survey}& \multicolumn{1}{p{7cm}}{The study investigated the influence of value orientations measured at the individual level (individualism, collectivism, and locus of control) and of economic status on environmental beliefs and behavior.}  & \multicolumn{1}{p{3.5cm}}{Recycling behavior (``I recycle newspapers used at home", etc.) (3 items)} &  \multicolumn{1}{p{3.5cm}}{Recycling belief (``recycling is important to save natural resources", etc.) (3 items)}  & \multicolumn{1}{p{2cm}}{Households} & 534 \\
\addlinespace

\multicolumn{1}{p{1.5cm}}{Meyer and Liebe (2010)\cite{meyer2010affluent}} & \multicolumn{1}{p{2cm}}{Switzerland} & \multicolumn{1}{p{2cm}}{Census data} & \multicolumn{1}{p{7cm}}{The paper took into account various competing economic, psychological and sociological determinants of individuals' willingness to pay (WTP) for both public environmental and quasi-private environmental goods. The standard error is calculated using the reported t-value.}   & \multicolumn{1}{p{3.5cm}}{Willingness to pay in environmental protection (yes/no)} &  \multicolumn{1}{p{3.5cm}}{Environmental concern (5-point scale question on respondent's environmental attitudes)} & \multicolumn{1}{p{2cm}}{Households} & 1,522 \\
\addlinespace

\multicolumn{1}{p{1.5cm}}{Miao and Wei (2013)\cite{Miao2013}} & \multicolumn{1}{p{2cm}}{US} & \multicolumn{1}{p{2cm}}{Mail survey} & \multicolumn{1}{p{7cm}}{The authors studied comparison of pro-environmental behavior and the underlying motivations between household and hotel settings.}  & \multicolumn{1}{p{3.5cm}}{Recycling behaviors (``I sort trash based on whether it can be recycled", etc.) (3 items)} &  \multicolumn{1}{p{3.5cm}}{Normative motives (``feel morally obligated to display pro-environmental behavior")} & \multicolumn{1}{p{2cm}}{Households} & 581 \\
\addlinespace

\multicolumn{1}{p{1.5cm}}{Mzoughi (2011)\cite{mzoughi2011farmers}} & \multicolumn{1}{p{2cm}}{France} & \multicolumn{1}{p{2cm}}{Questionnaires}& \multicolumn{1}{p{7cm}}{The authors investigated empirically the role of moral and social concerns in farmers' decision to adopt organic farming. The standard error is calculated using the reported significance level.} & \multicolumn{1}{p{3.5cm}}{Adoption of organic farming (in category 1,2,3)} &  \multicolumn{1}{p{3.5cm}}{Moral concerns (farmer thinks that do not feel guilty about his own choices is important)} & \multicolumn{1}{p{2cm}}{Farmers} & 243 \\
\addlinespace

\multicolumn{1}{p{1.5cm}}{Panzone et al. (2018)\cite{panzone2018impact}} & \multicolumn{1}{p{2cm}}{UK} & \multicolumn{1}{p{2cm}}{Field experiment}& \multicolumn{1}{p{7cm}}{The authors investigated the role of environmental recall and carbon taxation on sustainable food shopping using the online experimental data.} & \multicolumn{1}{p{3.5cm}}{Log amount of estimated CO2 emission save (gram in 7 days)} &  \multicolumn{1}{p{3.5cm}}{Environmental attitudes (``how important is it that you perform environmental behaviors?", etc.) (three 7-scale items)} & \multicolumn{1}{p{2cm}}{Students} & 198 \\
\addlinespace

\multicolumn{1}{p{1.5cm}}{Passafaro et al. (2019)\cite{passafaro2019local}} & \multicolumn{1}{p{2cm}}{Italy} & \multicolumn{1}{p{2cm}}{Questionnaires}& \multicolumn{1}{p{7cm}}{The authors investigated the role of local norm on intention to perform household waste recycling.} & \multicolumn{1}{p{3.5cm}}{Behavioral intentions (during the next month, I intend to engage in household waste recycling) (two 6-scale items)} &  \multicolumn{1}{p{3.5cm}}{Attitude toward household waste recycling (one 6-scale items)} & \multicolumn{1}{p{2cm}}{Students} & 222 \\
\addlinespace


\multicolumn{1}{p{1.5cm}}{Rees and Bamberg (2014)\cite{rees2014climate}} & \multicolumn{1}{p{2cm}}{Germany} & \multicolumn{1}{p{2cm}}{Mail Survey}& \multicolumn{1}{p{7cm}}{The paper investigated the concept of social norms into the social identity model of collective action, to investigate the determinants of individuals' collective climate action intention. The standard error is calculated using the reported significance level.} & \multicolumn{1}{p{3.5cm}}{Participation intention (three 5-scale items)} &  \multicolumn{1}{p{3.5cm}}{Group-based emotion (``I feel guilty about how we humans are treating the environment", etc.) (5-scale items)} & \multicolumn{1}{p{2cm}}{Students} & 302 \\
\addlinespace

\multicolumn{1}{p{1.5cm}}{Reyhanloo et al. (2018)\cite{reyhanloo2018private}} & \multicolumn{1}{p{2cm}}{Switzerland} & \multicolumn{1}{p{2cm}}{Online survey} & \multicolumn{1}{p{7cm}}{The authors studied the factors that motivate the private-sector investors' intention and motivation to invest in land degradation neutrality. The standard error is calculated using the reported significant level.} & \multicolumn{1}{p{3.5cm}}{Intention to invest in land degradation neutrality (yes/no)} &  \multicolumn{1}{p{3.5cm}}{Attitudes (``To the best of my knowledge, I think Land Degradation Neutrality is a promising solution to counteract land degradation in the long-term" ) (four 6-scale items)} & \multicolumn{1}{p{2cm}}{Investors} & 68 \\
\addlinespace

\multicolumn{1}{p{1.5cm}}{Reynolds-Tylus et al. (2019)\cite{reynolds2019role}} & \multicolumn{1}{p{2cm}}{US} & \multicolumn{1}{p{2cm}}{Online survey} & \multicolumn{1}{p{7cm}}{The authors studied the impact of choice clustering and descriptive norms on water and energy conservation.} & \multicolumn{1}{p{3.5cm}}{Intention (``I intend to take steps to conserve my [energy/water] use on a daily basis")} &  \multicolumn{1}{p{3.5cm}}{Attitudes (taking steps to conserve my [energy/water] use would be beneficial to me)} & \multicolumn{1}{p{2cm}}{Internet users} & 455 \\
\addlinespace

\multicolumn{1}{p{1.5cm}}{Sachez-Medina et al. (2014)\cite{sanchez2014environmental}} & \multicolumn{1}{p{2cm}}{Spain} & \multicolumn{1}{p{2cm}}{Face-face interview}& \multicolumn{1}{p{7cm}}{The objective of this paper are to clarify the attitudes of the managers of Canarian small and medium-sized companies about taking environmental measures, and try to demonstrate whether there is a relationship between the proposed factors and the intention to take these measures.} & \multicolumn{1}{p{3.5cm}}{Intention to perform pro-environmental behaviors} &  \multicolumn{1}{p{3.5cm}}{Attitude toward pro-environmental behaviors} & \multicolumn{1}{p{2cm}}{Employers} & 201 \\
\addlinespace

\multicolumn{1}{p{1.5cm}}{Schirmer and Dyer (2018)\cite{schirmer2018framework}} & \multicolumn{1}{p{2cm}}{Australia} & \multicolumn{1}{p{2cm}}{Face-face interview}& \multicolumn{1}{p{7cm}}{The objective of this paper are to investigate the factors that influence adoption of pro-environmental behaviors in promoting water-sensitive gardening behavior} & \multicolumn{1}{p{3.5cm}}{Water-sensitive gardening behavior (mean of four measures: composting, mulching, raking, raking-blowing to street)} &  \multicolumn{1}{p{3.5cm}}{Attitude toward pro-environmental behaviors (belief own actions affect water quality)} & \multicolumn{1}{p{2cm}}{Households} & 3,334 \\
\addlinespace

\multicolumn{1}{p{1.5cm}}{Sherkat and Ellison (2007)\cite{sherkat2007structuring}} & \multicolumn{1}{p{2cm}}{US} & \multicolumn{1}{p{2cm}}{Census data} & \multicolumn{1}{p{7cm}}{The author studied the connection between religion and environmental concern and activism.} & \multicolumn{1}{p{3.5cm}}{Private Environmental Behaviors (frequency of engaging in recycling, reducing automobile use and buying food products grown without pesticides and chemicals)} &  \multicolumn{1}{p{3.5cm}}{Willingness to sacrifice for the environment (``pay much higher prices in order to protect the environment", etc.) (three 5-scale items)} & \multicolumn{1}{p{2cm}}{Households} & 908 \\
\addlinespace

\multicolumn{1}{p{1.5cm}}{Sujata et al. (2019)\cite{sujata2019role}} & \multicolumn{1}{p{2cm}}{Malaysia} & \multicolumn{1}{p{2cm}}{Online survey} & \multicolumn{1}{p{7cm}}{The author studied the moderating role of governmental and non-governmental organizations (NGOs) in translating recycling intention.} & \multicolumn{1}{p{3.5cm}}{Recycling intention (``I'd rather use old plastic/durable bags for shopping than new ones", etc.) (4 items)} &  \multicolumn{1}{p{3.5cm}}{Attitude (``I believe that my recycling behavior will help reduce pollution", etc.) (5 items)} & \multicolumn{1}{p{2cm}}{Internet users} & 233 \\
\addlinespace

\multicolumn{1}{p{1.5cm}}{Terry et al. (1999)\cite{terry1999theory}} & \multicolumn{1}{p{2cm}}{Australia} & \multicolumn{1}{p{2cm}}{Questionnaires} & \multicolumn{1}{p{7cm}}{The authors investigated how norms, self-identity and social identity could affect the intention to perform recycling behaviors.} & \multicolumn{1}{p{3.5cm}}{Intention to perform household recycling} &  \multicolumn{1}{p{3.5cm}}{Attitude toward recycling} & \multicolumn{1}{p{2cm}}{Households} & 143 \\
\addlinespace

\multicolumn{1}{p{1.5cm}}{Tesfaye et al. (2012)\cite{tesfaye2012attitudes}} & \multicolumn{1}{p{2cm}}{Ethiopia} & \multicolumn{1}{p{2cm}}{Questionnaires} & \multicolumn{1}{p{7cm}}{The authors investigated the attitude and intention of households towards participating in collective forest management (tree planting) activity.} & \multicolumn{1}{p{3.5cm}}{Intention to participate in tree planting} &  \multicolumn{1}{p{3.5cm}}{Attitude towards participating in planting} & \multicolumn{1}{p{2cm}}{Households} & 349 \\
\addlinespace

\multicolumn{1}{p{1.5cm}}{Testa et al. (2016)\cite{testa2016determining}} & \multicolumn{1}{p{2cm}}{Italy} & \multicolumn{1}{p{2cm}}{Mail survey} &\multicolumn{1}{p{7cm}}{The paper explored the influence of personal capabilities and moral norms, along with trust in information on energy saving actions provided by different entities on two energy saving behaviors.} & \multicolumn{1}{p{3.5cm}}{Energy-saving behaviors (4 items)} &  \multicolumn{1}{p{3.5cm}}{Personal norm (``I have a responsibility to contribute to environmental preservation by using energy saving products", etc.) (4 items)} & \multicolumn{1}{p{2cm}}{Students} & 198 \\
\addlinespace


\multicolumn{1}{p{1.5cm}}{Van den Broek et al. (2019)\cite{van2019drivers}} & \multicolumn{1}{p{2cm}}{Multiple countries} & \multicolumn{1}{p{2cm}}{Online survey} &\multicolumn{1}{p{7cm}}{The paper investigated the relative influence of intentional, normative, situational and habitual processes on energy saving behavior.} & \multicolumn{1}{p{3.5cm}}{Energy-saving intention (2 items)} &  \multicolumn{1}{p{3.5cm}}{Personal norm (``due to values important to me, I feel obliged to use as little energy as possible")} & \multicolumn{1}{p{2cm}}{Internet users} & 247 \\
\addlinespace

\multicolumn{1}{p{1.5cm}}{Unal et al. (2018)\cite{unal2018values}} & \multicolumn{1}{p{2cm}}{Netherlands} & \multicolumn{1}{p{2cm}}{Face-face interview} &\multicolumn{1}{p{7cm}}{The paper explored whether personal norms are important predictors of eco-driving.} & \multicolumn{1}{p{3.5cm}}{Intention to eco-drive (3 items)} &  \multicolumn{1}{p{3.5cm}}{Personal norm (``I feel morally obliged to drive in a fuel-efficient way", etc.) (2 items)} & \multicolumn{1}{p{2cm}}{Households} & 83 \\
\addlinespace

\multicolumn{1}{p{1.5cm}}{Van Dijk et al. (2015)\cite{VanDijk2015}} & \multicolumn{1}{p{2cm}}{Netherlands} & \multicolumn{1}{p{2cm}}{Mail survey} & \multicolumn{1}{p{7cm}}{The authors studied the effectiveness of agri-environment schemes (AES) in enhancing biodiversity on farmland and motivating farmers toward environmentally-friendly practices.} & \multicolumn{1}{p{3.5cm}}{Intention to participate in ditch bank/meadow bird management} &  \multicolumn{1}{p{3.5cm}}{Attitude toward ditch bank/meadow bird management (``I think that ditch bank/meadow bird management is positive")} & \multicolumn{1}{p{2cm}}{Farmers} & 297 \\
\addlinespace


\multicolumn{1}{p{1.5cm}}{Viscusi et al. (2014)\cite{viscusi2014private}} & \multicolumn{1}{p{2cm}}{US} & \multicolumn{1}{p{2cm}}{Questionnaires} & \multicolumn{1}{p{7cm}}{The paper studied how the legal and regulatory environment is strongly related to average county recycling rates and private perceptions of neighbors' attitudes toward recycling.} & \multicolumn{1}{p{3.5cm}}{Number of cans and papers recycled} &  \multicolumn{1}{p{3.5cm}}{Neighbor would be upset (yes/no)} & \multicolumn{1}{p{2cm}}{Households} & 4,058 \\
\addlinespace

\multicolumn{1}{p{1.5cm}}{Wesselink et al. (2017)\cite{wesselink2017pro}} & \multicolumn{1}{p{2cm}}{Netherlands} & \multicolumn{1}{p{2cm}}{Online survey} & \multicolumn{1}{p{7cm}}{The study examined the role of organization and managers and workplace pro-environmental behaviors.} & \multicolumn{1}{p{3.5cm}}{Pro-environmental behavior in the workplace} &  \multicolumn{1}{p{3.5cm}}{Attitude toward pro-environmental behaviors}  & \multicolumn{1}{p{2cm}}{Employees} & 479 \\
\addlinespace

\multicolumn{1}{p{1.5cm}}{Whitmarsh et al. (2018)\cite{whitmarsh2018waste}} & \multicolumn{1}{p{2cm}}{UK} & \multicolumn{1}{p{2cm}}{Online Survey} & \multicolumn{1}{p{7cm}}{The paper examined the predictors of recycling and waste reduction habits across the workplace, home and holiday contexts, and examined whether consistency across contexts is a function of pro-environmental identity.}  & \multicolumn{1}{p{3.5cm}}{Proportion of waste recycled} &  \multicolumn{1}{p{3.5cm}}{Attitude (``I believe that recycling at home benefits(1) me, (2) my local area and (3) then environment, respectively")} & \multicolumn{1}{p{2cm}}{Employees} & 213 \\
\addlinespace

\multicolumn{1}{p{1.5cm}}{Wong et al. (2018)\cite{wong2018buy}} & \multicolumn{1}{p{2cm}}{Taiwan} & \multicolumn{1}{p{2cm}}{Questionnaires} & \multicolumn{1}{p{7cm}}{The paper examined the extended Theory of Planned Behavior (TPB) research model, which includes environmental concern and sensory appeal to predict consumers' purchase intention to suboptimal foods}  & \multicolumn{1}{p{3.5cm}}{Purchase intention (suboptimal food)} &  \multicolumn{1}{p{3.5cm}}{Attitude (``buying suboptimal food is a good idea", etc.) (4 items)} & \multicolumn{1}{p{2cm}}{Households} & 539 \\
\addlinespace

\multicolumn{1}{p{1.5cm}}{Wynveen and Sutton (2015)\cite{wynveen2015engaging}} & \multicolumn{1}{p{2cm}}{US} & \multicolumn{1}{p{2cm}}{Tel. interview} & \multicolumn{1}{p{7cm}}{The paper examined the role of stakeholder trust in a management agency, as a source of information about climate change, in climate-change-pro-environmental behaviors.}  & \multicolumn{1}{p{3.5cm}}{Climate-change-pro-environmental behaviors (``using energy efficient products, recycling", etc.) (20 items)} &  \multicolumn{1}{p{3.5cm}}{Personal norm (``I feel guilty about the ways I negatively impact the health of the marine park", etc.) (8 items)} & \multicolumn{1}{p{2cm}}{Households} & 324 \\
\addlinespace

\multicolumn{1}{p{1.5cm}}{Xu et al. (2018)\cite{xu2018economic}} & \multicolumn{1}{p{2cm}}{China} & \multicolumn{1}{p{2cm}}{Field experiment} & \multicolumn{1}{p{7cm}}{The study tested the effects of economic incentive and social influence, which are theoretically considered as two general solutions to the domestic waste separation dilemma.} & \multicolumn{1}{p{3.5cm}}{Household waste separation (separate recyclables, etc.) (4 items)} &  \multicolumn{1}{p{3.5cm}}{Personal norm (``due to my personal values/principles for environmental protection I feel obliged to separate waste in my everyday life", etc.) (2 items)} & \multicolumn{1}{p{2cm}}{Households} & 188 \\

\multicolumn{1}{p{1.5cm}}{Y{\i}ld{\i}r{\i}m and Semiz (2019)\cite{ccakir2019future}} & \multicolumn{1}{p{2cm}}{Turkey} & \multicolumn{1}{p{2cm}}{Questionnaires} & \multicolumn{1}{p{7cm}}{The study investigated pre-service teachers' sustainable water consumption behaviors using the Value-Belief-Norm theory.} & \multicolumn{1}{p{3.5cm}}{Sustainable water consumption behavior (I purposefully select products that allow me to conserve water) (4 items)} &  \multicolumn{1}{p{3.5cm}}{Personal norm (``I feel personally obliged to save as much water as possible", etc.) (8 items)} & \multicolumn{1}{p{2cm}}{Teachers} & 482 \\

\multicolumn{1}{p{1.5cm}}{Zhang et al. (2015b)\cite{zhang2015residents}} & \multicolumn{1}{p{2cm}}{China} & \multicolumn{1}{p{2cm}}{Questionnaires} &\multicolumn{1}{p{7cm}}{The study examined factors associated with waste separation behaviors by analyzing responses to questionnaires distributed in Guangzhou, China.} & \multicolumn{1}{p{3.5cm}}{Separation intention (``I am glad to participate in the government waste separation plan", etc.) (3 items)} &  \multicolumn{1}{p{3.5cm}}{Attitude (``waste separation can create a better community environment") (3 items)} & \multicolumn{1}{p{2cm}}{Households} & 208 \\

\\
\multicolumn{6}{l}{\textbf{External social influence}} \\ \addlinespace

\multicolumn{1}{p{1.5cm}}{Adda (2011)\cite{d2011motivation}} & \multicolumn{1}{p{1cm}}{Bolivia} & \multicolumn{1}{p{2cm}}{Laboratory experiment}& \multicolumn{1}{p{7cm}}{Authors estimated how motivation, crowding and social image affect environmental conservation decisions} & \multicolumn{1}{p{3.5cm}}{Contribution to a tree planting project (0-50 Bolivianos)} &  \multicolumn{1}{p{3.5cm}}{Public treatment (announce the contribution to others in the group)} & \multicolumn{1}{p{2cm}}{Households} & 63 \\
\addlinespace


\multicolumn{1}{p{1.5cm}}{Agarwal et al. (2017)\cite{agarwal2017nudges}} & \multicolumn{1}{p{1cm}}{US} & \multicolumn{1}{p{2cm}}{Field experiment}& \multicolumn{1}{p{7cm}}{Authors estimated how the ``zero carbon" project in schools (school children nudges/information nudges) affects electricity consumption.} & \multicolumn{1}{p{3.5cm}}{Monthly electricity consumption (in Kwh)} &  \multicolumn{1}{p{3.5cm}}{The treatment variable (electricity conservation messages from children to homes)} & \multicolumn{1}{p{2cm}}{Households} & 69,257 \\
\addlinespace

\multicolumn{1}{p{1.5cm}}{Alberts et al. (2016)\cite{alberts2016competition}} & \multicolumn{1}{p{1cm}}{UK} & \multicolumn{1}{p{2cm}}{Field experiment}& \multicolumn{1}{p{7cm}}{Authors investigated the impact of information feedback mechanism on electricity usage at a student resident.} & \multicolumn{1}{p{3.5cm}}{Percentage change in total energy consumption} &  \multicolumn{1}{p{3.5cm}}{Weekly home energy report} & \multicolumn{1}{p{2cm}}{Students} & 890 \\
\addlinespace

\multicolumn{1}{p{1.5cm}}{Allcott and Rogers (2014)\cite{Allcott2012}} & \multicolumn{1}{p{1cm}}{US} & \multicolumn{1}{p{2cm}}{Field experiment}& \multicolumn{1}{p{7cm}}{Authors investigated the social comparison (which is the household energy report) in the OPOWER program on household monthly energy consumption.} & \multicolumn{1}{p{3.5cm}}{Electricity use (in Kwh/day)} &  \multicolumn{1}{p{3.5cm}}{Treatment which is the post-arrival of the household energy report} & \multicolumn{1}{p{2cm}}{Households} & 8,515,691 \\
\addlinespace

\multicolumn{1}{p{1.5cm}}{Asensio et al. (2015)\cite{asensio2015nonprice}} & \multicolumn{1}{p{1cm}}{US} & \multicolumn{1}{p{2cm}}{Field experiment}& \multicolumn{1}{p{7cm}}{Authors investigate how nonprice-based environment and health messaging can have substantial and economically meaningful reductions in demand at the household level. The result used in the meta-analysis is the estimation of the treatment variable ``health group" (which is an information nudge treatment) on household energy consumption.} & \multicolumn{1}{p{3.5cm}}{Weekly household energy consumption (in Kwh)} &  \multicolumn{1}{p{3.5cm}}{The treatment ``health group" (which is an information nudge treatment)} & \multicolumn{1}{p{2cm}}{Households} & 490,994 \\
\addlinespace

\multicolumn{1}{p{1.5cm}}{Aydin et al. (2018)\cite{aydin2018information}} & \multicolumn{1}{p{1cm}}{Netherlands} & \multicolumn{1}{p{2cm}}{Field experiment}& \multicolumn{1}{p{7cm}}{Authors investigated the impact of household consumption feedback on energy consumption through the use of in-home displays during two discrete stages.} & \multicolumn{1}{p{3.5cm}}{Monthly electricity consumption (in log)} &  \multicolumn{1}{p{3.5cm}}{Treatment where treated group received weekly energy feedback and information regarding their consumption levels relative to other households} & \multicolumn{1}{p{2cm}}{Households} & 948 \\
\addlinespace

\multicolumn{1}{p{1.5cm}}{Bamberg et al. (2015)\cite{Bamberg2015}} & \multicolumn{1}{p{1cm}}{Germany} & \multicolumn{1}{p{2cm}}{Face-to-face interview}& \multicolumn{1}{p{7cm}}{The author studied the effect of subjective norms, which is when individuals think that their active actions and regular participation are supported by people who are important, on the intention to participate in climate action.} & \multicolumn{1}{p{3.5cm}}{Participation intention in environmental group (in category)} &  \multicolumn{1}{p{3.5cm}}{Subjective norm (``would people, who are important to you, support your active and regular participation in a local TT group?" } & \multicolumn{1}{p{2cm}}{Students} & 652 \\
\addlinespace

\multicolumn{1}{p{1.5cm}}{Bauwens and Eyre (2017)\cite{bauwens2017exploring}} & \multicolumn{1}{p{1cm}}{Belgium} & \multicolumn{1}{p{2cm}}{Online Survey}& \multicolumn{1}{p{7cm}}{Authors empirically addressed the question of selection in community-based energy projects in terms of energy use, focusing on the case of renewable energy cooperatives.}  & \multicolumn{1}{p{3.5cm}}{Participation in a renewable energy cooperative} &  \multicolumn{1}{p{3.5cm}}{Pro-environmental orientation (whether the respondent perceives him or herself as someone concerned with the environment)} & \multicolumn{1}{p{2cm}}{Households} & 2,357\\
\addlinespace

\multicolumn{1}{p{1.5cm}}{Bolderdijk et al. (2013)\cite{bolderdijk2013values}} & \multicolumn{1}{p{1cm}}{Dutch} & \multicolumn{1}{p{2cm}}{Laboratory experiment}& \multicolumn{1}{p{7cm}}{Authors investigated how informational incentives (informing the public about the environmental consequences of their actions via environmental movies) should result in increased pro-environmental intentions and behavior.}  & \multicolumn{1}{p{3.5cm}}{Pro-environmental intentions (``I'm planning to reuse water bottles, etc.)} &  \multicolumn{1}{p{3.5cm}}{Information treatment which is the environmental movie.} & \multicolumn{1}{p{2cm}}{Students}& 266\\
\addlinespace

\multicolumn{1}{p{1.5cm}}{Brekke et al. (2010)\cite{brekke2010social}} & \multicolumn{1}{p{1cm}}{Norway} & \multicolumn{1}{p{2cm}}{Questionnaires}& \multicolumn{1}{p{7cm}}{Authors investigated how common glass recycling could affect household recycling behavior. The standard error is calculated using the t-stats reported in the paper.} & \multicolumn{1}{p{3.5cm}}{Probability of recycling glass} &  \multicolumn{1}{p{3.5cm}}{``Glass recycling is common"} & \multicolumn{1}{p{2cm}}{Households} & 1,104 \\
\addlinespace

\multicolumn{1}{p{1.5cm}}{Busic-Sontic and Fuersta (2018)\cite{busic2018does}} & \multicolumn{1}{p{1cm}}{UK} & \multicolumn{1}{p{2cm}}{Census data}& \multicolumn{1}{p{7cm}}{Authors investigated the impact of geographical concentrations of personality traits on peer effects for adoption of solar photovoltaic (PV) systems. The result used in the meta-analysis is the estimation of the variable ``installed base" (number of solar PV installations per dwelling in a postcode 3 months prior to adoption), which is used to capture the peer effect on the number of solar PV adoptions.}   & \multicolumn{1}{p{3.5cm}}{Number of new solar PV installations per dwelling} &  \multicolumn{1}{p{3.5cm}}{``Installed base" (number of solar PV installations per dwelling in a postcode 3 months prior to adoption)} & \multicolumn{1}{p{2cm}}{Households} & 69,930 \\
\addlinespace

\multicolumn{1}{p{1.5cm}}{Carfora et al. (2017)\cite{carfora2017moderating}} & \multicolumn{1}{p{2cm}}{Italy} & \multicolumn{1}{p{2cm}}{Census data} & \multicolumn{1}{p{7cm}}{The authors studied how subjective norm and self-identity could affect the intention to engage in pro-environmental behaviors.}  & \multicolumn{1}{p{3.5cm}}{Intention to engage in pro-environmental behaviors (reducing food waste, for example)} &  \multicolumn{1}{p{3.5cm}}{Subjective norm (``I think that most people who are important to me would approve with my reducing the amount of food that they throw away from my household over the next week")} & \multicolumn{1}{p{2cm}}{Households} & 220 \\
\addlinespace

\multicolumn{1}{p{1.5cm}}{Carrico and Riemer (2011)\cite{Carrico2011}} & \multicolumn{1}{p{1cm}}{US} & \multicolumn{1}{p{2cm}}{Online survey}& \multicolumn{1}{p{7cm}}{Authors studied the impact of different behavioral interventions on monthly electricity consumption in a workplace. The standard deviation is calculated using the reported t-statistics.} & \multicolumn{1}{p{3.5cm}}{Monthly electricity consumption (in Kwh)} &  \multicolumn{1}{p{3.5cm}}{Group-level feedback treatment}  & \multicolumn{1}{p{2cm}}{Employees} & 145 \\
\addlinespace

\multicolumn{1}{p{1.5cm}}{Carrico and Riemer (2011)\cite{Carrico2011}} & \multicolumn{1}{p{1cm}}{US} & \multicolumn{1}{p{2cm}}{Online survey}& \multicolumn{1}{p{7cm}}{Authors studied the impact of different behavioral interventions on monthly electricity consumption in a workplace. The standard error is calculated using the reported t-statistics.}  & \multicolumn{1}{p{3.5cm}}{Monthly electricity consumption (in Kwh)} &  \multicolumn{1}{p{3.5cm}}{Peer education treatment (sending volunteers as peer educators within departments)} & \multicolumn{1}{p{2cm}}{Employees} & 145 \\
\addlinespace

\multicolumn{1}{p{1.5cm}}{Cho and Kang (2016)\cite{Cho2017}} & \multicolumn{1}{p{1cm}}{South Korea} & \multicolumn{1}{p{2cm}}{Tel. interview} & \multicolumn{1}{p{7cm}}{The authors studied the impact of norms, which is when community members work with each other and share the same values, on private environmental actions (donating money or volunteering to participate in an environmental group). } & \multicolumn{1}{p{3.5cm}}{Private environmental behavior (``prefer to buy environmentally-friendly products", etc.) (three 4-level items)} &  \multicolumn{1}{p{3.5cm}}{Norms (``I care about what my neighbors think about my behaviors", etc.) (three 4-level items)}  & \multicolumn{1}{p{2cm}}{Households} & 1,348 \\
\addlinespace

\multicolumn{1}{p{1.5cm}}{Collado el al. (2019)\cite{collado2019normative}} & \multicolumn{1}{p{1cm}}{Spain} & \multicolumn{1}{p{2cm}}{Questionnaires} & \multicolumn{1}{p{7cm}}{The authors studied how parents' and peers' descriptive and injunctive norms impact students' pro-environmental behaviors.}  & \multicolumn{1}{p{3.5cm}}{Environmental behaviors (``I separate paper and cardboard from the rest of the waste", etc.) (8 items)} &  \multicolumn{1}{p{3.5cm}}{Best friend's descriptive norm (``my best friend separates paper and cardboard from the rest of the waste")} & \multicolumn{1}{p{2cm}}{Students} & 330 \\
\addlinespace

\multicolumn{1}{p{1.5cm}}{Costa and Kahn (2013)\cite{costa2013energy}} & \multicolumn{1}{p{1cm}}{US} & \multicolumn{1}{p{2cm}}{Field experiment} & \multicolumn{1}{p{7cm}}{The study aimed to examine how energy conservation ``nudges" could help to promote the pro-environmental behavior via the Home Electricity Report (HER) experiment. }  & \multicolumn{1}{p{3.5cm}}{Mean daily electricity consumption (Kwh)} &  \multicolumn{1}{p{3.5cm}}{Treatment (home energy report - HER treatment)} & \multicolumn{1}{p{2cm}}{Households} & 2,760,175 \\
\addlinespace

\multicolumn{1}{p{1.5cm}}{Dixon et al. (2015)\cite{dixon2015saving}} & \multicolumn{1}{p{1cm}}{US} & \multicolumn{1}{p{2cm}}{Online survey}& \multicolumn{1}{p{7cm}}{Authors studied the impact of attitudes, subjective norms and behavioral intentions on energy conservation behaviors.} & \multicolumn{1}{p{3.5cm}}{Self-report energy conservation (``turned off lights when not needed", etc.) (6 items)} &  \multicolumn{1}{p{3.5cm}}{Descriptive norm (``the people I work with, whose opinions I value,are concerned about their energy use") (3 items)} & \multicolumn{1}{p{2cm}}{Students} & 2,919 \\
\addlinespace

\multicolumn{1}{p{1.5cm}}{Fang et al. (2017)\cite{fang2017physical}} & \multicolumn{1}{p{2cm}}{Taiwan} & \multicolumn{1}{p{2cm}}{Questionnaires} & \multicolumn{1}{p{7cm}}{The paper studied how descriptive norms could affect the environmental behaviors (sorting waste, outdoor activities, joining environmental group, etc.).} & \multicolumn{1}{p{3.5cm}}{Environmental behaviors (``I persuade others to sort waste", etc.) (5 items)} &  \multicolumn{1}{p{3.5cm}}{Subjective norm (``people I know want me to save water", etc.) (5 items)}  & \multicolumn{1}{p{2cm}}{Children} & 385 \\
\addlinespace

\multicolumn{1}{p{1.5cm}}{Fang et al. (2017b)\cite{fang2017normative}} & \multicolumn{1}{p{2cm}}{Taiwan} & \multicolumn{1}{p{2cm}}{Face-to-face interview} & \multicolumn{1}{p{7cm}}{The paper investigated the effects of normative beliefs, attitudes and social norms on pro-environmental behavioral intentions} & \multicolumn{1}{p{3.5cm}}{Behavioral intentions (``I will carry my own reusable tableware when I visit theme parks in the future", etc.) (3 items)} &  \multicolumn{1}{p{3.5cm}}{Social norms (``I am willing to follow the strategy that the government employed to limit the use of disposable tableware.", etc.) (5 items)}  & \multicolumn{1}{p{2cm}}{Residents} & 391 \\
\addlinespace

\multicolumn{1}{p{1.5cm}}{Fanghella et al. (2019)\cite{fanghella2019use}} & \multicolumn{1}{p{2cm}}{UK} & \multicolumn{1}{p{2cm}}{Online Survey} & \multicolumn{1}{p{7cm}}{Authors studied how participants' environmental self-identity and social information leads to increased donations to an UK environmental organization.} & \multicolumn{1}{p{3.5cm}}{Donation to UK WWF environmental organization ($£$ 0-1)} &  \multicolumn{1}{p{3.5cm}}{Social information treatment (in which the participants receive information that "last week, we conducted a similar survey on Prolific: participants were willing to donate on average 40\% of their bonus to WWF UK.")}  & \multicolumn{1}{p{2cm}}{Internet users} & 397 \\
\addlinespace

\multicolumn{1}{p{1.5cm}}{Ghazali et al. (2019)\cite{ghazali2019pro}} & \multicolumn{1}{p{2cm}}{Malaysia} & \multicolumn{1}{p{2cm}}{Questionnaires} & \multicolumn{1}{p{7cm}}{The paper investigated the impact of Value-Belief-Norm variables on six different types of PEBs (i.e., activist, avoider, green consumer, green passenger, recycler and utility saver).}  & \multicolumn{1}{p{3.5cm}}{Green consumption (``use energy-efficient light bulbs", etc.) (14 items)} &  \multicolumn{1}{p{3.5cm}}{Social norm (``most people who are important to me think I should purchase green products in place of conventional, non-green products", etc.) (7 items)}   & \multicolumn{1}{p{2cm}}{Residents} & 581 \\
\addlinespace

\multicolumn{1}{p{1.5cm}}{Graziano and Gillingham (2015) \cite{Graziano2014}} & \multicolumn{1}{p{2cm}}{US} & \multicolumn{1}{p{2cm}}{Census data} & \multicolumn{1}{p{7cm}}{The paper reported that the average number of solar PV installations in the neighborhood has an impact on the adoption of photovoltaic (PV) systems.}  & \multicolumn{1}{p{3.5cm}}{Number of PV installations} &  \multicolumn{1}{p{3.5cm}}{Installed base (previous installation in the neighborhood)} & \multicolumn{1}{p{2cm}}{Households} & 90,090 \\
\addlinespace

\multicolumn{1}{p{1.5cm}}{Ho et al. (2015)\cite{ho2015applying}} & \multicolumn{1}{p{2cm}}{Singapore} & \multicolumn{1}{p{2cm}}{Face-face interview} & \multicolumn{1}{p{7cm}}{The paper examined the effects of attitude, subjective norms and perceived behavioral control on green-buying behaviors.}  & \multicolumn{1}{p{3.5cm}}{Green-buying intentions (``intentions to buy products in refillable packages, products with green labels, etc. in the next 6 months")} &  \multicolumn{1}{p{3.5cm}}{Subjective norm (``family members, close friends, and the general public engage in PEBs on a regular basis")}   & \multicolumn{1}{p{2cm}}{Households} & 1,168 \\
\addlinespace


\multicolumn{1}{p{1.5cm}}{Hopper and Nielse (1991)\cite{Hopper1991}} & \multicolumn{1}{p{2cm}}{US} & \multicolumn{1}{p{2cm}}{Field experiment} & \multicolumn{1}{p{7cm}}{The author investigated how social norms, which is when friends and neighbors expect recycling or they expect their friends and neighbors to recycle, has an impact on recycling behavior.}   & \multicolumn{1}{p{3.5cm}}{Recycling score (number of times each household recycled)} &  \multicolumn{1}{p{3.5cm}}{Information treatment (receiving informational brochure about the curbside recycling program)} & \multicolumn{1}{p{2cm}}{Households} & 240 \\
\addlinespace

\multicolumn{1}{p{1.5cm}}{Horne and Kennedy (2017)\cite{Horne2017}} & \multicolumn{1}{p{2cm}}{US} & \multicolumn{1}{p{2cm}}{Online survey} & \multicolumn{1}{p{7cm}}{The paper studied whether participants used their emissions-related behavior as a signal to others to affect participants' reduction in emissions.}  & \multicolumn{1}{p{3.5cm}}{Carbon emission reduction responses (0-10)} &  \multicolumn{1}{p{3.5cm}}{Visibility (information was visible to the other players) with control for the respondents' liberal ideology.}  & \multicolumn{1}{p{2cm}}{Households} & 199 \\
\addlinespace

\multicolumn{1}{p{1.5cm}}{Jachimowicz et al. (2018)\cite{jachimowicz2018critical}} & \multicolumn{1}{p{2cm}}{US} & \multicolumn{1}{p{2cm}}{Field experiment} & \multicolumn{1}{p{7cm}}{The paper explored the role of first and second-order belief in household energy saving.}  & \multicolumn{1}{p{3.5cm}}{Percentage of monthly energy saving} &  \multicolumn{1}{p{3.5cm}}{Second-order normative belief (``the majority of neighbors (or community) thinks that reducing household energy contributes to saving the environment"} & \multicolumn{1}{p{2cm}}{Households} & 211 \\
\addlinespace


\multicolumn{1}{p{1.5cm}}{Janmaimool and Denpaiboon (2016)\cite{janmaimool2016evaluating}} & \multicolumn{1}{p{2cm}}{Thailand} & \multicolumn{1}{p{2cm}}{Questionnaires} & \multicolumn{1}{p{7cm}}{The paper evaluated determinants of villagers' engagement in pro-environmental behavior (PEB) which is the involvement in reusing and recycling products and waste reduction behavior by using potential predictors including a community norm, environmental knowledge, sense of obligation and self-efficacy and psychosocial characteristics.}  & \multicolumn{1}{p{3.5cm}}{Frequency of engagement in pro-environmental activities} &  \multicolumn{1}{p{3.5cm}}{Community norm (``your neighbors pay attention to issues related to ecological conservation and environmental protection").} & \multicolumn{1}{p{2cm}}{Households} & 102 \\
\addlinespace

\multicolumn{1}{p{1.5cm}}{Lee (2010)\cite{lee2010green}} & \multicolumn{1}{p{2cm}}{Hong Kong} & \multicolumn{1}{p{2cm}}{Questionnaires} & \multicolumn{1}{p{7cm}}{The paper examined the possible contextual and individual factors that affect green purchase behavior in young consumers in Hong Kong.}  & \multicolumn{1}{p{3.5cm}}{Green purchasing behaviors (PCA of 4 items)} &  \multicolumn{1}{p{3.5cm}}{Peer influence (``how much do your friends tell you about things that are related to environmental protection?", etc.) (2 items).}  & \multicolumn{1}{p{2cm}}{Students} & 5,682 \\
\addlinespace


\multicolumn{1}{p{1.5cm}}{Leoniak and Cwalina (2019)\cite{leoniak2019role}} & \multicolumn{1}{p{2cm}}{Poland} & \multicolumn{1}{p{2cm}}{Field experiment} & \multicolumn{1}{p{7cm}}{The paper examined the impact of descriptive norm messages as well as the role of congruent or conflicting normative cues on promoting light-switching behavior.}  & \multicolumn{1}{p{3.5cm}}{Light-witching in unoccupied room (yes/no)} &  \multicolumn{1}{p{3.5cm}}{Descriptive norm message (``the vast majority of people turn off the light when leaving a restroom").}  & \multicolumn{1}{p{2cm}}{Students} & 710 \\
\addlinespace

\multicolumn{1}{p{1.5cm}}{Liao et al. (2018)\cite{liao2018determinants}} & \multicolumn{1}{p{2cm}}{China} & \multicolumn{1}{p{2cm}}{Face-face interview} & \multicolumn{1}{p{7cm}}{The paper investigated key factors influencing rural residents' separation intention, as well as analyzing the moderating effects of perceived policy effectiveness on the relationship between the determinants and the intention, using survey data of 538 rural residents in the province of Sichuan in China.} & \multicolumn{1}{p{3.5cm}}{Separation intention (PCA of 3 items)} &  \multicolumn{1}{p{3.5cm}}{Subjective norm (``most people who are important to me think I should separate household waste", etc.) (3 items).} & \multicolumn{1}{p{2cm}}{Households} & 538 \\
\addlinespace

\multicolumn{1}{p{1.5cm}}{Lin (2015)\cite{lin2015raising}} & \multicolumn{1}{p{2cm}}{Taiwan} & \multicolumn{1}{p{2cm}}{Face-face interview} & \multicolumn{1}{p{7cm}}{The paper investigated how subjective norms and environmental attitudes affect intentions toward efficiency environmental actions}  & \multicolumn{1}{p{3.5cm}}{Environmental efficiency intention (when I replace a lamp, I will purchase an energy-saving one, etc.) (PCA of 4 items)} &  \multicolumn{1}{p{3.5cm}}{Subjective norm (``when I buy a lamp, the person whom I concern will remind me to purchase an energy saving one", etc.) (4 items).} & \multicolumn{1}{p{2cm}}{Households} & 235 \\
\addlinespace

\multicolumn{1}{p{1.5cm}}{Linder et al. (2018)\cite{linder2018using}} & \multicolumn{1}{p{2cm}}{Germany} & \multicolumn{1}{p{2cm}}{Field experiment} & \multicolumn{1}{p{7cm}}{The paper investigated whether an information intervention can be effective in promoting recycling of food waste in an urban area}  & \multicolumn{1}{p{3.5cm}}{Household waste collected (in Kg)} &  \multicolumn{1}{p{3.5cm}}{Information intervention (information leaflet send to households with the information "Join your neighbors on Hovm{\"a}stargatan, recycle your food waste").} & \multicolumn{1}{p{2cm}}{Households} & 364 \\
\addlinespace

\multicolumn{1}{p{1.5cm}}{Liu et al. (2017)\cite{liu2017integrating}} & \multicolumn{1}{p{2cm}}{China} & \multicolumn{1}{p{2cm}}{Mail survey} & \multicolumn{1}{p{7cm}}{The authors proposed an integrated model based on the norm activation model and the theory of planned behavior by combining normative and rational factors to predict individuals' intentions to reduce car use.} & \multicolumn{1}{p{3.5cm}}{Intention to reduce car-travel (Four 7-point scale items)} &  \multicolumn{1}{p{3.5cm}}{Subjective norm (``most of the people important to me think that I should reduce car-transport", etc.) (three 7 point scale items)}  & \multicolumn{1}{p{2cm}}{Car-drivers} & 600 \\
\addlinespace

\multicolumn{1}{p{1.5cm}}{Long et al. (2014)\cite{long2014understanding}} & \multicolumn{1}{p{2cm}}{New Zealand} & \multicolumn{1}{p{2cm}}{Field experiment} & \multicolumn{1}{p{7cm}}{The author investigated how perceived friends' norms for littering affect students' littering behaviors in a New Zealand high school community.} & \multicolumn{1}{p{3.5cm}}{Recycling behavior (``I put my bottles and cans into the school recycling bins")} &  \multicolumn{1}{p{3.5cm}}{Perceiving friends' recycling norms (``my friends put their bottles and cans into the school recycling bins")}   & \multicolumn{1}{p{2cm}}{Students} & 600 \\
\addlinespace

\multicolumn{1}{p{1.5cm}}{Meyer and Liebe (2010)\cite{meyer2010affluent}} & \multicolumn{1}{p{2cm}}{Switzerland} & \multicolumn{1}{p{2cm}}{Census data} & \multicolumn{1}{p{7cm}}{The paper took into account various competing economic, psychological and sociological determinants of individuals' willingness to pay (WTP) for both public environmental and quasi-private environmental goods. The standard error is calculated using the reported t-value.}   & \multicolumn{1}{p{3.5cm}}{Willingness to pay in environmental protection (yes/no)} &  \multicolumn{1}{p{3.5cm}}{Conditional cooperation (``Regardless of what other people do, I personally try as much as possible to behave in a way that is environmentally aware")} & \multicolumn{1}{p{2cm}}{Households} & 1,522 \\
\addlinespace

\multicolumn{1}{p{1.5cm}}{Mizobuchi and Takeuchi (2013)\cite{mizobuchi2013influences}} & \multicolumn{1}{p{2cm}}{Japan} & \multicolumn{1}{p{2cm}}{Field experiment} & \multicolumn{1}{p{7cm}}{The authors studied the impact of comparative feedback with reward on percentage of energy reduction.} & \multicolumn{1}{p{3.5cm}}{Electricity reduction (in Kwh)} &  \multicolumn{1}{p{3.5cm}}{Comparative feedback with reward}  & \multicolumn{1}{p{2cm}}{Households} & 208 \\
\addlinespace

\multicolumn{1}{p{1.5cm}}{Mizobuchi and Takeuchi (2013)\cite{mizobuchi2013influences}} & \multicolumn{1}{p{2cm}}{Japan} & \multicolumn{1}{p{2cm}}{Field experiment} & \multicolumn{1}{p{7cm}}{The authors studied the impact of comparative feedback with reward on percentage of energy reduction.}   & \multicolumn{1}{p{3.5cm}}{Electricity reduction (in Kwh)} &  \multicolumn{1}{p{3.5cm}}{Social norm (5-point Likert scale)} & \multicolumn{1}{p{2cm}}{Households} & 208 \\
\addlinespace

\multicolumn{1}{p{1.5cm}}{Mzoughi (2011)\cite{mzoughi2011farmers}} & \multicolumn{1}{p{2cm}}{France} & \multicolumn{1}{p{2cm}}{Questionnaires}& \multicolumn{1}{p{7cm}}{The authors empirically investigated the role of moral and social concerns in farmers' decisions to adopt organic farming. The standard error is calculated using the reported significance level.} & \multicolumn{1}{p{3.5cm}}{Adoption of organic farming (in category 1,2,3)} &  \multicolumn{1}{p{3.5cm}}{Variable ``Show" which is ``farmer thinks that showing one's environmental commitment to others is important"} & \multicolumn{1}{p{2cm}}{Farmers} & 243 \\
\addlinespace

\multicolumn{1}{p{1.5cm}}{Park and Yang (2012)\cite{Park2012}} & \multicolumn{1}{p{2cm}}{China} & \multicolumn{1}{p{2cm}}{Online survey}& \multicolumn{1}{p{7cm}}{The author studied the factors associated with online environmental community members' intentions to participate in environmental activities in the Chinese context.} & \multicolumn{1}{p{3.5cm}}{Behavioral intention to participate in environmental activities (5 items)} &  \multicolumn{1}{p{3.5cm}}{Subjective norm (``most people important to me think that I should participate in environmental activities") (3 items)} & \multicolumn{1}{p{2cm}}{Internet users} & 260 \\
\addlinespace

\multicolumn{1}{p{1.5cm}}{Passafaro et al. (2019)\cite{passafaro2019local}} & \multicolumn{1}{p{2cm}}{Italy} & \multicolumn{1}{p{2cm}}{Questionnaires}& \multicolumn{1}{p{7cm}}{The authors investigated the role of local norm on intention to perform household waste recycling.} & \multicolumn{1}{p{3.5cm}}{Behavioral intentions (``during the next month, I intend to adopt household waste recycling") (two 6-scale items)} &  \multicolumn{1}{p{3.5cm}}{Subjective norm (``most of the people who are important to me think that I should recycle household waste") (Four 6-scale items)} & \multicolumn{1}{p{2cm}}{Students} & 222 \\
\addlinespace

\multicolumn{1}{p{1.5cm}}{Rees and Bamberg (2014)\cite{rees2014climate}} & \multicolumn{1}{p{2cm}}{Germany} & \multicolumn{1}{p{2cm}}{Mail Survey}& \multicolumn{1}{p{7cm}}{The paper investigated the concept of social norms in the social identity model of collective actions, to investigate the determinants of individuals' collective climate action intention. The standard error is calculated using the reported significance level.} & \multicolumn{1}{p{3.5cm}}{Participation intention (three 5-scale items)} &  \multicolumn{1}{p{3.5cm}}{Participation norm (injunctive and descriptive norm)} & \multicolumn{1}{p{2cm}}{Students} & 302 \\
\addlinespace


\multicolumn{1}{p{1.5cm}}{Reyhanloo et al. (2018)\cite{reyhanloo2018private}} & \multicolumn{1}{p{2cm}}{Switzerland} & \multicolumn{1}{p{2cm}}{Online survey} & \multicolumn{1}{p{7cm}}{The authors investigated how the subjective norm could affect investment in land degradation. The standard error is calculated using the reported significance level.} & \multicolumn{1}{p{3.5cm}}{Intention to invest in land degradation neutrality (yes/no)} &  \multicolumn{1}{p{3.5cm}}{Subjective norm} & \multicolumn{1}{p{2cm}}{Investors} & 68 \\
\addlinespace

\multicolumn{1}{p{1.5cm}}{Reynolds-Tylus et al. (2019)\cite{reynolds2019role}} & \multicolumn{1}{p{2cm}}{US} & \multicolumn{1}{p{2cm}}{Online survey} & \multicolumn{1}{p{7cm}}{The authors studied the impact of choice clustering and descriptive norms on water and energy conservation.} & \multicolumn{1}{p{3.5cm}}{Intention (``I intend to take steps to conserve my [energy/water] use on a daily basis")} &  \multicolumn{1}{p{3.5cm}}{Perceived descriptive norm (``most of the people I know take steps each day to conserve their [energy/water] use")} & \multicolumn{1}{p{2cm}}{Internet users} & 455 \\
\addlinespace

\multicolumn{1}{p{1.5cm}}{Schultz et al. (2014)\cite{schultz2016personalized}} & \multicolumn{1}{p{2cm}}{US} & \multicolumn{1}{p{2cm}}{Field experiment} & \multicolumn{1}{p{7cm}}{The author studied the role of social norms messages in promoting water conservation.} & \multicolumn{1}{p{3.5cm}}{Weekly water consumption} &  \multicolumn{1}{p{3.5cm}}{``Aligned norms feedback" treatment} & \multicolumn{1}{p{2cm}}{Households} & 301 \\
\addlinespace

\multicolumn{1}{p{1.5cm}}{Sujata et al. (2019)\cite{sujata2019role}} & \multicolumn{1}{p{2cm}}{Malaysia} & \multicolumn{1}{p{2cm}}{Online survey} & \multicolumn{1}{p{7cm}}{The author studied the moderating role of governmental and non-governmental organizations (NGOs) in translating recycling intentions.} & \multicolumn{1}{p{3.5cm}}{Recycling intention (``I'd rather use old plastic/durable bags for shopping than new ones", etc.) (4 items)} &  \multicolumn{1}{p{3.5cm}}{Social norm (``my neighbors expect me to engage in recycling behavior", etc.) (3 items)} & \multicolumn{1}{p{2cm}}{Internet users} & 233 \\
\addlinespace

\multicolumn{1}{p{1.5cm}}{Terry et al. (1999)\cite{terry1999theory}} & \multicolumn{1}{p{2cm}}{Australia} & \multicolumn{1}{p{2cm}}{Questionnaires} & \multicolumn{1}{p{7cm}}{The authors investigated how norms, self-identity and social identity could affect the intention to perform recycling behaviors.} & \multicolumn{1}{p{3.5cm}}{Intention to perform household recycling} &  \multicolumn{1}{p{3.5cm}}{Subjective norm} & \multicolumn{1}{p{2cm}}{Households} & 143 \\
\addlinespace

\multicolumn{1}{p{1.5cm}}{Tesfaye et al. (2012)\cite{tesfaye2012attitudes}} & \multicolumn{1}{p{2cm}}{Ethiopia} & \multicolumn{1}{p{2cm}}{Questionnaires} & \multicolumn{1}{p{7cm}}{The authors investigated the attitude and intention of households towards participating in collective forest management (tree planting) activity.} & \multicolumn{1}{p{3.5cm}}{Intention to participate in tree planting} &  \multicolumn{1}{p{3.5cm}}{Subjective norm} & \multicolumn{1}{p{2cm}}{Households} & 349 \\
\addlinespace


\multicolumn{1}{p{1.5cm}}{Van den Broek et al. (2019)\cite{van2019drivers}} & \multicolumn{1}{p{2cm}}{Multiple countries} & \multicolumn{1}{p{2cm}}{Online survey} &\multicolumn{1}{p{7cm}}{The paper investigated the relative influence of intentional, normative, situational and habitual processes on energy saving behavior.} & \multicolumn{1}{p{3.5cm}}{Energy saving intention (2 items)} &  \multicolumn{1}{p{3.5cm}}{Social norm (``people who are important to me support me when I curtail my energy use") (2 items)} & \multicolumn{1}{p{2cm}}{Internet users} & 247 \\
\addlinespace

\multicolumn{1}{p{1.5cm}}{Van Dijk et al. (2015)\cite{VanDijk2015}} & \multicolumn{1}{p{2cm}}{Netherlands} & \multicolumn{1}{p{2cm}}{Mail survey} & \multicolumn{1}{p{7cm}}{The authors studied the effectiveness of agri-environment schemes (AES) in enhancing biodiversity on farmland and motivating farmers toward environmental-friendly practices.} & \multicolumn{1}{p{3.5cm}}{Intention to participate in ditch bank management/meadow bird management} &  \multicolumn{1}{p{3.5cm}}{Subjective norm (``most people who are important to me think it is important that I carry out ditch bank management/meadow bird management")} & \multicolumn{1}{p{2cm}}{Farmers} & 297 \\
\addlinespace

\multicolumn{1}{p{1.5cm}}{Wesselink et al. (2017)\cite{wesselink2017pro}} & \multicolumn{1}{p{2cm}}{Netherlands} & \multicolumn{1}{p{2cm}}{Online survey} & \multicolumn{1}{p{7cm}}{The study examined the role of organization and managers and workplace pro-environmental behaviors.} & \multicolumn{1}{p{3.5cm}}{Pro-environmental behavior in the workplace} &  \multicolumn{1}{p{3.5cm}}{Subjective norms}  & \multicolumn{1}{p{2cm}}{Employees} & 479 \\
\addlinespace

\multicolumn{1}{p{1.5cm}}{Whitmarsh et al. (2018)\cite{whitmarsh2018waste}} & \multicolumn{1}{p{2cm}}{UK} & \multicolumn{1}{p{2cm}}{Online Survey} & \multicolumn{1}{p{7cm}}{The paper examined the predictors of recycling and waste reduction habits across the workplace, home and holiday contexts, and examined whether consistency across contexts is a function of pro-environmental identity.}  & \multicolumn{1}{p{3.5cm}}{Proportion of waste recycled} &  \multicolumn{1}{p{3.5cm}}{Social norm (``most of my friends and family recycle at home")} & \multicolumn{1}{p{2cm}}{Employees} & 213 \\
\addlinespace

\multicolumn{1}{p{1.5cm}}{Willy and Muller (2013)\cite{Willy2013}} & \multicolumn{1}{p{2cm}}{Kenya} & \multicolumn{1}{p{2cm}}{Face-face interview} &\multicolumn{1}{p{7cm}}{The author studied the effects of social influence and participation in collective action initiatives on soil conservation efforts among smallholder farmers in Lake Naivasha basin, Kenya.} & \multicolumn{1}{p{3.5cm}}{Number of soil conservation practices implemented} &  \multicolumn{1}{p{3.5cm}}{Subjective norm (``would adopt a technology because those important to me think I should") (yes/no)} & \multicolumn{1}{p{2cm}}{Households} & 307 \\
\addlinespace

\multicolumn{1}{p{1.5cm}}{Wong et al. (2018)\cite{wong2018buy}} & \multicolumn{1}{p{2cm}}{Taiwan} & \multicolumn{1}{p{2cm}}{Questionnaires} & \multicolumn{1}{p{7cm}}{The paper examined the extended Theory of Planned Behavior (TPB) research model, which includes environmental concern and sensory appeal to predict consumers' purchase intentions in relation to suboptimal foods}  & \multicolumn{1}{p{3.5cm}}{Purchase intention (suboptimal food)} &  \multicolumn{1}{p{3.5cm}}{Subjective norm (``most people, important to me, think that I should buy suboptimal food") (3 items)} & \multicolumn{1}{p{2cm}}{Households} & 539 \\
\addlinespace

\multicolumn{1}{p{1.5cm}}{Zhang et al. (2015b)\cite{zhang2015residents}} & \multicolumn{1}{p{2cm}}{China} & \multicolumn{1}{p{2cm}}{Questionnaires} &\multicolumn{1}{p{7cm}}{The study examined factors associated with waste separation behaviors by analyzing responses to questionnaires distributed in Guangzhou, China.} & \multicolumn{1}{p{3.5cm}}{Separation intention (``I am glad to engage in the government waste separation plan", etc.) (3 items)} &  \multicolumn{1}{p{3.5cm}}{Subjective norm (``my neighbors expect me to separate waste") (3 items)} & \multicolumn{1}{p{2cm}}{Households} & 208 \\

\\
\multicolumn{6}{l}{\textbf{Network size}} \\ \addlinespace

\multicolumn{1}{p{1.5cm}}{Ando et al. (2010)\cite{ando2010determinants}} & \multicolumn{1}{p{2cm}}{Multiple countries} & \multicolumn{1}{p{2cm}}{Mail survey} & \multicolumn{1}{p{7cm}}{The authors investigated how social factors such as the number of networks and subjective norms affect collective pro-environmental behaviors.} & \multicolumn{1}{p{3.5cm}}{Reducing behaviors (not buying throwaway products)} &  \multicolumn{1}{p{3.5cm}}{Eco-net (number of environmentally-minded friends who the respondents see less than once a month) (2 questions)} & \multicolumn{1}{p{2cm}}{Residents} & 1,456 \\
\addlinespace


\multicolumn{1}{p{1.5cm}}{Derksen and Gartrel (1993)\cite{Derksen1993}} & \multicolumn{1}{p{2cm}}{Canada} & \multicolumn{1}{p{2cm}}{Field experiment} & \multicolumn{1}{p{7cm}}{The authors investigated how people who have access to a structured recycling program (sending a blue box for recycling to households) have a higher level of recycling.} & \multicolumn{1}{p{3.5cm}}{Number of items recycled} &  \multicolumn{1}{p{3.5cm}}{Single-family dwelling (yes/no)} & \multicolumn{1}{p{2cm}}{Households} & 1,245 \\
\addlinespace

\multicolumn{1}{p{1.5cm}}{Kim (2014)\cite{Kim2014}} & \multicolumn{1}{p{2cm}}{South Korea} & \multicolumn{1}{p{2cm}}{Questionnaires} & \multicolumn{1}{p{7cm}}{The author studied the impact of motivation in work groups and social responsibility on voluntary green behavior in the workplace.} & \multicolumn{1}{p{3.5cm}}{Workplace green advocacy (``I work with my group members to create a more environmentally-friendly workplace", etc.) (3 items)} &  \multicolumn{1}{p{3.5cm}}{Work group size (number of employees in the work group)}  & \multicolumn{1}{p{2cm}}{Employees} & 496 \\
\addlinespace

\multicolumn{1}{p{1.5cm}}{Liu et al. (2014)\cite{liu2014role}} & \multicolumn{1}{p{2cm}}{China} & \multicolumn{1}{p{2cm}}{Questionnaires} & \multicolumn{1}{p{7cm}}{The author studied the role of social capital in encouraging residents' pro-environmental behaviors.} & \multicolumn{1}{p{3.5cm}}{Pro-environmental behaviors (``I'll take actions to protect the environment", etc.) (3 items)} &  \multicolumn{1}{p{3.5cm}}{Structural social capital (number of associations participated in, etc.) (3 items)}  & \multicolumn{1}{p{2cm}}{Households} & 420 \\
\addlinespace

\multicolumn{1}{p{1.5cm}}{Pillemer et al. (2010)\cite{pillemer2010environmental}} & \multicolumn{1}{p{2cm}}{US} & \multicolumn{1}{p{2cm}}{Questionnaires} & \multicolumn{1}{p{7cm}}{The paper tested the hypothesis that volunteering in environmental organizations in midlife is associated with greater physical activity and improved mental and physical health over a 20-year period.}   & \multicolumn{1}{p{3.5cm}}{Environmental volunteering and physical activity} &  \multicolumn{1}{p{3.5cm}}{Social isolation (number of close friends or relatives they saw at least once a month)} & \multicolumn{1}{p{2cm}}{Households} & 2,630\\
\addlinespace

\multicolumn{1}{p{1.5cm}}{Terry et al. (1999)\cite{terry1999theory}} & \multicolumn{1}{p{2cm}}{Australia} & \multicolumn{1}{p{2cm}}{Questionnaires} & \multicolumn{1}{p{7cm}}{The authors investigated how norms, self-identity and social identity could affect the intention to perform recycling behaviors.} & \multicolumn{1}{p{3.5cm}}{Intention to perform household recycling} &  \multicolumn{1}{p{3.5cm}}{How many of your friends and peers would engage in household recycling?} & \multicolumn{1}{p{2cm}}{Households} & 143 \\
\addlinespace

\multicolumn{1}{p{1.5cm}}{Van Laerhoven (2010)\cite{VanLaerhoven2010}} & \multicolumn{1}{p{2cm}}{Multiple countries} & \multicolumn{1}{p{2cm}}{Census data} & \multicolumn{1}{p{7cm}}{The author studied the effective local forest governance regime using a large-N cross-national dataset.}  & \multicolumn{1}{p{3.5cm}}{Monitoring (``do forest user groups engage in regular monitoring?") (yes/no)} &  \multicolumn{1}{p{3.5cm}}{Number of user group members (log)} & \multicolumn{1}{p{2cm}}{Forest groups} & 240 \\
\addlinespace

\multicolumn{1}{p{1.5cm}}{Wang et al. (2018)\cite{wang2018farmers}} & \multicolumn{1}{p{2cm}}{China} & \multicolumn{1}{p{2cm}}{Face-face interview} & \multicolumn{1}{p{7cm}}{The paper aimed to explore the factors that influence Chinese farmers' willingness to pay for health risk reductions of pesticide use by applying the contingent valuation method.}   & \multicolumn{1}{p{3.5cm}}{WTP to reduce pesticide use (yes/no)} &  \multicolumn{1}{p{3.5cm}}{Social network (number of organizations the farmers belong to)} & \multicolumn{1}{p{2cm}}{Farmers} & 261 \\
\addlinespace

\multicolumn{1}{p{1.5cm}}{Yang et al. (2013)\cite{Yang2013}} & \multicolumn{1}{p{2cm}}{China} & \multicolumn{1}{p{2cm}}{Face-to-face} & \multicolumn{1}{p{7cm}}{The authors studied the effect of group size, which is the ratio of parcel size to group size in a forest parcel, on forest-cover changes.} & \multicolumn{1}{p{3.5cm}}{Total labor input for resource monitoring per year} &  \multicolumn{1}{p{3.5cm}}{Group size (the number of households monitoring a single forest parcel) (in quadratics)} & \multicolumn{1}{p{2cm}}{Households} & 156 \\
\\

\multicolumn{6}{l}{\textbf{Network connections}} \\ \addlinespace

\multicolumn{1}{p{1.5cm}}{Aprile and Fiorillo (2019)\cite{aprile2019intrinsic}} & \multicolumn{1}{p{1cm}}{Italy} & \multicolumn{1}{p{2cm}}{Census data}& \multicolumn{1}{p{7cm}}{Authors studied the relationship between environmental concern and household waste collection, controlling for social capital.} & \multicolumn{1}{p{3.5cm}}{Recycling (householder recycles at least one material among paper, plastic, glass, aluminium and food waste) (yes/no)} &  \multicolumn{1}{p{3.5cm}}{Bonding social capital (frequency of meetings with friends and relatives every day or at least twice a week)} & \multicolumn{1}{p{2cm}}{Households} & 24,474\\
\addlinespace

\multicolumn{1}{p{1.5cm}}{Barnes et al. (2016)\cite{barnes2016social}} & \multicolumn{1}{p{1cm}}{Hawaii} & \multicolumn{1}{p{2cm}}{Questionnaires}& \multicolumn{1}{p{7cm}}{Authors used information-sharing networks among large-scale commercial tuna fishers to examine how social networks relate to shark bycatch, a global environmental issue.} & \multicolumn{1}{p{3.5cm}}{Shark bycatch (shark (any species) per fishing set)} &  \multicolumn{1}{p{3.5cm}}{`V-A network (network with more links and strong ties)} & \multicolumn{1}{p{2cm}}{Fishers} & 12,060\\
\addlinespace

\multicolumn{1}{p{1.5cm}}{Cho and Kang (2016)\cite{Cho2017}} & \multicolumn{1}{p{1cm}}{South Korea} & \multicolumn{1}{p{2cm}}{Telephone interview} & \multicolumn{1}{p{7cm}}{The author studied the impact of community ties, which is when community members frequently interact with their neighbors and look after each other, on private environmental actions (donating money or volunteering to participate in an environmental group). }  &\multicolumn{1}{p{3.5cm}}{Private environmental behavior (prefer to buy environmentally-friendly products, etc.) (three 4-level items)} &  \multicolumn{1}{p{3.5cm}}{Community ties (``I think people in this neighborhood look after each other", etc.) (three 4-level items)}  & \multicolumn{1}{p{2cm}}{Households} & 1,348 \\
\addlinespace

\multicolumn{1}{p{1.5cm}}{Dixon et al. (2015)\cite{dixon2015saving}} & \multicolumn{1}{p{1cm}}{US} & \multicolumn{1}{p{2cm}}{Online survey}& \multicolumn{1}{p{7cm}}{Authors studied the impact of attitudes, subjective norms and behavioral intentions on energy conservation behaviors.} & \multicolumn{1}{p{3.5cm}}{Self-report energy conservation (turned off lights when not needed, etc.) (6 items)} &  \multicolumn{1}{p{3.5cm}}{Sense of community (``feel a sense of community with the people they work with") (6 items)} & \multicolumn{1}{p{2cm}}{Students} & 2,919 \\
\addlinespace

\multicolumn{1}{p{1.5cm}}{Doran et al. (2017)\cite{doran2017can}} & \multicolumn{1}{p{1cm}}{Norway} & \multicolumn{1}{p{2cm}}{Mail survey} & \multicolumn{1}{p{7cm}}{The author studied whether the choosing eco-friendly travel choices is sensitive to in-group identification.}  &\multicolumn{1}{p{3.5cm}}{Behavioral intentions (how much of the paper you use do you recycle?, etc.)} &  \multicolumn{1}{p{3.5cm}}{In-group identification (degree to which they identified with members of that group)}  & \multicolumn{1}{p{2cm}}{Students} & 134 \\
\addlinespace

\multicolumn{1}{p{1.5cm}}{Hao et al. (2019)\cite{hao2019social}} & \multicolumn{1}{p{1cm}}{China} & \multicolumn{1}{p{2cm}}{Face-face interview} & \multicolumn{1}{p{7cm}}{The study examined the ways in which social capital (measured through social networks and trust) influences people's environmental concern in China. } & \multicolumn{1}{p{3.5cm}}{Pro-environmental behavior (six 4-level items)} &  \multicolumn{1}{p{3.5cm}}{Social capital (frequency of socializing with relatives and friends) (5-level item)} & \multicolumn{1}{p{2cm}}{Households} & 3,672 \\
\addlinespace

\multicolumn{1}{p{1.5cm}}{Kurz et al. (2007)\cite{Kurz2007}} & \multicolumn{1}{p{2cm}}{Ireland} & \multicolumn{1}{p{2cm}}{Mail survey} & \multicolumn{1}{p{7cm}}{The author studied how living in an area that has a strong sense of community, affects individuals' actions to participate in recycling.}  & \multicolumn{1}{p{3.5cm}}{Recycling participation (monthly bin collection)} &  \multicolumn{1}{p{3.5cm}}{Sense of community (frequency of socializing with relatives and friends) (8 items)}  & \multicolumn{1}{p{2cm}}{Households} & 586 \\
\addlinespace

\multicolumn{1}{p{1.5cm}}{Landon et al. (2017)\cite{landon2017augmented}} & \multicolumn{1}{p{2cm}}{US} & \multicolumn{1}{p{2cm}}{Mail survey} & \multicolumn{1}{p{7cm}}{The authors tested an augmented Schwartz's Norm Activation Model (NAM) that incorporates community attachment to understand the factors that lead to the development of moral obligations to conserve water and with residential outdoor water use.} & \multicolumn{1}{p{3.5cm}}{Monthly water use} &  \multicolumn{1}{p{3.5cm}}{Community attachment (``overall, I am attached to my community") (2 items)}   & \multicolumn{1}{p{2cm}}{Household} & 654 \\
\addlinespace

\multicolumn{1}{p{1.5cm}}{Macias and Williams (2014)\cite{macias2016know}} & \multicolumn{1}{p{2cm}}{US} & \multicolumn{1}{p{2cm}}{Census data} & \multicolumn{1}{p{7cm}}{The author investigated the relationship of social capital and pro-environmental behaviors.} & \multicolumn{1}{p{3.5cm}}{Reduce household energy consumption (4-level item)} &  \multicolumn{1}{p{3.5cm}}{Social evenings with neighbors (1 = never and 7 = several times a week)}   & \multicolumn{1}{p{2cm}}{Households} & 1,417 \\
\addlinespace

\multicolumn{1}{p{1.5cm}}{Miller and Buys (2008)\cite{miller2008impact}} & \multicolumn{1}{p{2cm}}{Australia} & \multicolumn{1}{p{2cm}}{Face-face interview} & \multicolumn{1}{p{7cm}}{The authors studied how fostering social capital, environmental responsibility, and socio-demographic lifestyle may encourage people to work together on environmental and sustainable initiatives in a drought-prone Australian community.} &  \multicolumn{1}{p{3.5cm}}{Car washing on lawn (yes/no)}  &  \multicolumn{1}{p{3.5cm}}{Neighborhood connections (5 items)} & \multicolumn{1}{p{2cm}}{Households} & 209 \\
\addlinespace

\multicolumn{1}{p{1.5cm}}{Miller and Buys (2008b)\cite{miller2008role}} & \multicolumn{1}{p{2cm}}{Australia} & \multicolumn{1}{p{2cm}}{Questionnaires} & \multicolumn{1}{p{7cm}}{The authors investigated how eight distinct elements of social capital predict a "feeling of responsibility" for local environmental issues in a drought-prone community.} &  \multicolumn{1}{p{3.5cm}}{Responsibility for water conservation and environmental conservation}  &  \multicolumn{1}{p{3.5cm}}{Neighborhood connections} & \multicolumn{1}{p{2cm}}{Households} & 276 \\
\addlinespace

\multicolumn{1}{p{1.5cm}}{Nepal et al. (2007)\cite{nepal2007impacts}} & \multicolumn{1}{p{2cm}}{Nepal} & \multicolumn{1}{p{2cm}}{Census data} & \multicolumn{1}{p{7cm}}{The paper investigated the links between the strength and type of social networks and private forest conservation activity in rural Nepal.} &  \multicolumn{1}{p{3.5cm}}{Number of trees planted on own land}  &  \multicolumn{1}{p{3.5cm}}{Social network indices related to forest group (network density between respondent and forest users)}  & \multicolumn{1}{p{2cm}}{Households} & 2,657\\
\addlinespace

\multicolumn{1}{p{1.5cm}}{Raineri et al. (2016)\cite{raineri2016employee}} & \multicolumn{1}{p{2cm}}{Mexico} & \multicolumn{1}{p{2cm}}{Questionnaires}& \multicolumn{1}{p{7cm}}{The paper tested whether a model of taking initiatives based on the workplace social exchange network may influence suggestions for constructive change toward the environment.} & \multicolumn{1}{p{3.5cm}}{Eco-initiatives (I voluntarily carry out environmental actions and initiatives in my daily work activities) (3 items)} &  \multicolumn{1}{p{3.5cm}}{Affective commitment to the work group (``I really feel like I am a part of this work group") (3 items)} & \multicolumn{1}{p{2cm}}{Students} & 535 \\
\addlinespace

\multicolumn{1}{p{1.5cm}}{Rees and Bamberg (2014)\cite{rees2014climate}} & \multicolumn{1}{p{2cm}}{Germany} & \multicolumn{1}{p{2cm}}{Mail Survey}& \multicolumn{1}{p{7cm}}{The paper investigated the concept of social norms in the social identity model of collective action, to investigate the determinants of individuals' collective climate action intentions. The standard error is calculated using the reported significance level.} & \multicolumn{1}{p{3.5cm}}{Participation intention (three 5-scale items)} &  \multicolumn{1}{p{3.5cm}}{Sense of community (``It is very important to me that there is a sense of community in my neighborhood")} & \multicolumn{1}{p{2cm}}{Students} & 302 \\
\addlinespace

\multicolumn{1}{p{1.5cm}}{Terry et al. (1999)\cite{terry1999theory}} & \multicolumn{1}{p{2cm}}{Australia} & \multicolumn{1}{p{2cm}}{Questionnaires} & \multicolumn{1}{p{7cm}}{The authors investigated how norms, self-identity and social identity could affect the intention to perform recycling behaviors.} & \multicolumn{1}{p{3.5cm}}{Intention to perform household recycling} &  \multicolumn{1}{p{3.5cm}}{How much do you identify with your group of friends and peers, as well as feelings of belonging to the group?} & \multicolumn{1}{p{2cm}}{Households} & 143 \\
\addlinespace

\multicolumn{1}{p{1.5cm}}{Tindall and Piggot (2015)\cite{tindall2015}} & \multicolumn{1}{p{2cm}}{Canada} & \multicolumn{1}{p{2cm}}{Questionnaires} & \multicolumn{1}{p{7cm}}{The authors studied the influence of social ties, which is the total number of ENGOs (Environmental Non Government Organizations) connections, on the public's concern about climate.} & \multicolumn{1}{p{3.5cm}}{Plan to deal with climate change (Do you personally plan to do anything in response to climate change?) (yes/no)} &  \multicolumn{1}{p{3.5cm}}{Network ties to ENGOs (total number of ENGOs (from a list of 15 organizations) to which the respondent held personal ties)} & \multicolumn{1}{p{2cm}}{Households} & 1,227 \\
\addlinespace

\multicolumn{1}{p{1.5cm}}{Van Laerhoven (2010)\cite{VanLaerhoven2010}} & \multicolumn{1}{p{2cm}}{Multiple countries} & \multicolumn{1}{p{2cm}}{Census data} & \multicolumn{1}{p{7cm}}{The author studied the effective local forest governance regime using a large-N cross-national dataset.}  & \multicolumn{1}{p{3.5cm}}{Monitoring (``do forest user groups engage in regular monitoring?") (yes/no)} &  \multicolumn{1}{p{3.5cm}}{How many cooperative activities other than forest governance do user group
members engage in (0-6)?} & \multicolumn{1}{p{2cm}}{Forest groups} & 240 \\
\addlinespace

\multicolumn{1}{p{1.5cm}}{Videras et al. (2012)\cite{videras2012influence}} & \multicolumn{1}{p{2cm}}{US} & \multicolumn{1}{p{2cm}}{Online survey} & \multicolumn{1}{p{7cm}}{The authors investigated whether individuals who have strong connections and who often discuss environmental issues with their neighbors are more likely to participate in environmental groups, recycle and care more about environmental issues.} & \multicolumn{1}{p{3.5cm}}{Recycling (in the last 12 months, how often have you personally recycled card board packaging or paper?} &  \multicolumn{1}{p{3.5cm}}{Neighbor (with strong connections, medium green talk, high green help)} & \multicolumn{1}{p{2cm}}{Households} & 1371 \\
\addlinespace

\multicolumn{1}{p{1.5cm}}{Wakefield et al. (2007)\cite{wakefield2007social}} & \multicolumn{1}{p{2cm}}{Canada} & \multicolumn{1}{p{2cm}}{Questionnaires} &\multicolumn{1}{p{7cm}}{The paper explored the relationships among environmental health, social capital and collective action in the industrial city of Hamilton, Ontario, Canada.} & \multicolumn{1}{p{3.5cm}}{Environmental collective actions (``attending a public meeting about a local environmental issue, and attending a public protest about a local environmental issue")} &  \multicolumn{1}{p{3.5cm}}{In an environmental group (yes/no)} & \multicolumn{1}{p{2cm}}{Household} & 512 \\
\addlinespace

\multicolumn{6}{l}{\textbf{Leadership}} \\ \addlinespace

\multicolumn{1}{p{1.5cm}}{Blok et al. (2015)\cite{blok2015encouraging}} & \multicolumn{1}{p{2cm}}{Netherlands} & \multicolumn{1}{p{2cm}}{Mail survey} & \multicolumn{1}{p{7cm}}{The authors examined how factors like leadership support and exemplary pro-environmental behavior by leaders are at stake in the case of pro-environmental behavior in the workplace.}  & \multicolumn{1}{p{3.5cm}}{Intention to act pro-environmentally in the workplace} &  \multicolumn{1}{p{3.5cm}}{Leadership support (``my employer informs me about the environmental impact of my behavior at work", etc.) (6 items)} & \multicolumn{1}{p{2cm}}{Students} & 411 \\
\addlinespace

\multicolumn{1}{p{1.5cm}}{Cotterill et al. (2009)\cite{Cotterill2009}} & \multicolumn{1}{p{2cm}}{UK} & \multicolumn{1}{p{2cm}}{Field experiment} & \multicolumn{1}{p{7cm}}{The authors used the data from the experiment ``Canvassing projects" that recruit and train canvassers about recycling and then use them as factors to influence recycling behavior by letting them visit, share information with and encourage all households in the streets in the intervention group.}  & \multicolumn{1}{p{3.5cm}}{Frequency of weekly recycling} &  \multicolumn{1}{p{3.5cm}}{Canvass group intervention (a block leadership approach)} & \multicolumn{1}{p{2cm}}{Households} & 6,580 \\
\addlinespace

\multicolumn{1}{p{1.5cm}}{Fatoki (2019)\cite{fatoki2019hotel}} & \multicolumn{1}{p{2cm}}{South Africa} & \multicolumn{1}{p{2cm}}{Field experiment} & \multicolumn{1}{p{7cm}}{The author studied the effect of leadership behavior, institutional support and workplace spirituality on hotel employees' pro-environmental behavior.}  & \multicolumn{1}{p{3.5cm}}{Pro-environmental behaviors (``I turn lights off when not in use", etc.) (6 items)} &  \multicolumn{1}{p{3.5cm}}{Leadership behavior (``seeing the owner/manager showing pro-environmental behavior influences the way that I act", etc.) (3 items)} & \multicolumn{1}{p{2cm}}{Employees} & 366 \\
\addlinespace

\multicolumn{1}{p{1.5cm}}{Graves et al. (2019)\cite{graves2013transformational}} & \multicolumn{1}{p{2cm}}{China} & \multicolumn{1}{p{2cm}}{Questionnaires} & \multicolumn{1}{p{7cm}}{The author tested the linkages between transformational leadership on environmental issues.}  & \multicolumn{1}{p{3.5cm}}{Pro-environmental behaviors (``find ways of working that are better for the environment", etc.) (12 items)} &  \multicolumn{1}{p{3.5cm}}{Environmental transformational leadership (``talks enthusiastically about what we need to do to protect nature") (5 items)} & \multicolumn{1}{p{2cm}}{Employees} & 510 \\
\addlinespace

\multicolumn{1}{p{1.5cm}}{Hopper and Nielse (1991)\cite{Hopper1991}} & \multicolumn{1}{p{2cm}}{US} & \multicolumn{1}{p{2cm}}{Field experiment} & \multicolumn{1}{p{7cm}}{The author investigated how the block leader for recycling has an impact on recycling behavior.}   & \multicolumn{1}{p{3.5cm}}{Recycling score (number of times each household recycled)} &  \multicolumn{1}{p{3.5cm}}{Block leader treatment (recruited leaders to travel to each household on their block to talk with their neighbors and encourage them to recycle)} & \multicolumn{1}{p{2cm}}{Households} & 240 \\
\addlinespace

\multicolumn{1}{p{1.5cm}}{Khan et al. (2019)\cite{khan2019interrelations}} & \multicolumn{1}{p{2cm}}{China} & \multicolumn{1}{p{2cm}}{Questionnaires} & \multicolumn{1}{p{7cm}}{The author investigated the relationship between supervisors' ethical leadership and organizational environmental citizenship behavior.}   & \multicolumn{1}{p{3.5cm}}{Organizational environmental behavior (``I help my co-workers be environmentally-friendly at work")} &  \multicolumn{1}{p{3.5cm}}{Supervisors' ethical leadership} & \multicolumn{1}{p{2cm}}{Employees} & 447 \\
\addlinespace

\multicolumn{1}{p{1.5cm}}{Kim (2014)\cite{Kim2014}} & \multicolumn{1}{p{2cm}}{South Korea} & \multicolumn{1}{p{2cm}}{Questionnaires} & \multicolumn{1}{p{7cm}}{The author studied the impact of motivation in work groups and social responsibility on voluntary green workplace behavior.} & \multicolumn{1}{p{3.5cm}}{Workplace green advocacy (``I work with my group members to create a more environmentally-friendly workplace", etc.) (3 items)} &  \multicolumn{1}{p{3.5cm}}{Leader's voluntary green workplace behaviors (``using personal cups instead of disposable cups", etc.) (6 items)}  & \multicolumn{1}{p{2cm}}{Employees} & 496 \\
\addlinespace

\multicolumn{1}{p{1.5cm}}{Robertson and Barling (2012)\cite{Robertson2012}} & \multicolumn{1}{p{2cm}}{Multiple countries} & \multicolumn{1}{p{2cm}}{Online survey} &\multicolumn{1}{p{7cm}}{The paper studied how the influence of the leader's pro-environmental workplace behavior on employees' environmental behaviors.} & \multicolumn{1}{p{3.5cm}}{Workplace pro-environmental behaviors (``turn lights off when not in use", etc.) (17 5-scale items)} &  \multicolumn{1}{p{3.5cm}}{Leaders' environmental behaviors} & \multicolumn{1}{p{2cm}}{Students}& 139 \\
\addlinespace

\multicolumn{1}{p{1.5cm}}{Robertson and Carleton (2018)\cite{robertson2018uncovering}} & \multicolumn{1}{p{2cm}}{US} & \multicolumn{1}{p{2cm}}{Mail survey} &\multicolumn{1}{p{7cm}}{The paper studied how environmentally specific transformational leadership affect employees' voluntary pro-environmental behaviors.} & \multicolumn{1}{p{3.5cm}}{Voluntary pro-environmental behaviors (``at work, my co-worker recycles whenever possible") (10 items)} &  \multicolumn{1}{p{3.5cm}}{Environmentally specific transformational leadership (``my leader is optimistic that I can help improve my organization's environmental performance") (2 items)} & \multicolumn{1}{p{2cm}}{Employees}& 162 \\
\addlinespace

\multicolumn{1}{p{1.5cm}}{Van Laerhoven (2010)\cite{VanLaerhoven2010}} & \multicolumn{1}{p{2cm}}{Multiple countries} & \multicolumn{1}{p{2cm}}{Census data} & \multicolumn{1}{p{7cm}}{The author studied the effective local forest governance regime using a large-N cross-national dataset.}  & \multicolumn{1}{p{3.5cm}}{Forest monitoring activities (``do forest user groups engage in regular monitoring?") (yes/no)} &  \multicolumn{1}{p{3.5cm}}{Leader (``Does the user group have a leader?")} & \multicolumn{1}{p{2cm}}{Forest groups} & 240 \\
\addlinespace

\multicolumn{1}{p{1.5cm}}{Wang et al. (2018b)\cite{wang2018value}} & \multicolumn{1}{p{2cm}}{China} & \multicolumn{1}{p{2cm}}{Questionnaires} & \multicolumn{1}{p{7cm}}{The study examined the extent of the impact of green transformational leadership on employee green behavior through follower perceptions of value congruence.} & \multicolumn{1}{p{3.5cm}}{Employee green behavior (``this employee puts compostable items in the compost bin") (7-item scale)} &  \multicolumn{1}{p{3.5cm}}{Green transformational leadership (``my leader encourages the group members to achieve the environmental goals") (6-item scale)}  & \multicolumn{1}{p{2cm}}{Employees} & 220 \\
\addlinespace

\multicolumn{1}{p{1.5cm}}{Wesselink et al. (2017)\cite{wesselink2017pro}} & \multicolumn{1}{p{2cm}}{Netherlands} & \multicolumn{1}{p{2cm}}{Online survey} & \multicolumn{1}{p{7cm}}{The study examined role of organization and managers and workplace pro-environmental behaviors.} & \multicolumn{1}{p{3.5cm}}{Pro-environmental behavior in the workplace} &  \multicolumn{1}{p{3.5cm}}{Leadership support (``seeing my direct supervisor acting pro-environmentally influences my own acting")}  & \multicolumn{1}{p{2cm}}{Employees} & 479 \\
\addlinespace

\multicolumn{6}{l}{\textbf{Trust in others}} \\ \addlinespace

\multicolumn{1}{p{1.5cm}}{Baggio et al. (2015)\cite{Baggio2015}} & \multicolumn{1}{p{1cm}}{US} & \multicolumn{1}{p{2cm}}{Field experiment}& \multicolumn{1}{p{7cm}}{The author investigated how the importance of trust and the environmental variability determines the outcomes of collective action using the irrigation experiments in the lab.}  & \multicolumn{1}{p{3.5cm}}{Investment in irrigation (generating the common water resource)} &  \multicolumn{1}{p{3.5cm}}{Trust is measured by amount of money sent to another participant} & \multicolumn{1}{p{2cm}}{Students}& 1075 \\
\addlinespace

\multicolumn{1}{p{1.5cm}}{Bauwens and Eyre (2017)\cite{bauwens2017exploring}} & \multicolumn{1}{p{1cm}}{Belgium} & \multicolumn{1}{p{2cm}}{Online survey}& \multicolumn{1}{p{7cm}}{The influence of interpersonal trust, which is when individuals trust others in general, to participate in a renewable energy cooperatives.} & \multicolumn{1}{p{3.5cm}}{Participation in renewable energy cooperative} &  \multicolumn{1}{p{3.5cm}}{Interpersonal trust which captures extent to which people trust others in general} & \multicolumn{1}{p{2cm}}{Households} & 2,357\\
\addlinespace

\multicolumn{1}{p{1.5cm}}{Beitl (2014)\cite{beitl2014adding}} & \multicolumn{1}{p{1cm}}{Ecuador} & \multicolumn{1}{p{2cm}}{Questionnaires}& \multicolumn{1}{p{7cm}}{Authors investigated how resource characteristics and institutions influence people's behavior toward common pool resources in coastal Ecuador.} & \multicolumn{1}{p{3.5cm}}{Mean shell length in each fisher's catch (in mm)} &  \multicolumn{1}{p{3.5cm}}{Trust that other users comply with rules-in-use} & \multicolumn{1}{p{2cm}}{Fishers} & 95 \\
\addlinespace

\multicolumn{1}{p{1.5cm}}{Carattini et al. (2015)\cite{carattini2015unconventional}} & \multicolumn{1}{p{2cm}}{Multiple countries} & \multicolumn{1}{p{2cm}}{Census data} & \multicolumn{1}{p{7cm}}{The author studied how the share of population that trusts others affects energy consumption in 27 European countries from 1990-2007.} & \multicolumn{1}{p{3.5cm}}{Energy consumption per capita ($10^3$ tons of oil equivalent)} &  \multicolumn{1}{p{3.5cm}}{Trust (``people you know personally", etc.) (in share of positive answers)} & \multicolumn{1}{p{2cm}}{Countries} & 197 \\
\addlinespace

\multicolumn{1}{p{1.5cm}}{Cho and Kang (2016)\cite{Cho2017}} & \multicolumn{1}{p{1cm}}{South Korea} & \multicolumn{1}{p{2cm}}{Tel. interview} & \multicolumn{1}{p{7cm}}{The author studied the impact of social trust, which is when individuals trust other members in the community, on private environmental actions (donating money or volunteering to participate in an environmental group).} & \multicolumn{1}{p{3.5cm}}{Private environmental behavior (``prefer to buy environmentally friendly products", etc.) (three 4-level items)} &  \multicolumn{1}{p{3.5cm}}{Social trust (``I believe my neighbors would help me when I ask them for help", etc.) (three 4-level items)} & \multicolumn{1}{p{2cm}}{Households} & 1,348 \\
\addlinespace

\multicolumn{1}{p{1.5cm}}{Fairbrother (2016)\cite{Fairbrother2016}} & \multicolumn{1}{p{2cm}}{Multiple countries} & \multicolumn{1}{p{2cm}}{Face-to-face} & \multicolumn{1}{p{7cm}}{The paper studied the effect of social trust, which is the belief that one will not be cheated by a typical stranger, on environmental concern (perceptions of the prevalence and seriousness of environmental problems).} & \multicolumn{1}{p{3.5cm}}{Environmental concern (perceptions of the prevalence and seriousness of environmental problems)} &  \multicolumn{1}{p{3.5cm}}{Social trust (``one will not be cheated by a typical stranger") (2 items)} & \multicolumn{1}{p{2cm}}{Households} & 45,199 \\
\addlinespace

\multicolumn{1}{p{1.5cm}}{Hao et al. (2019)\cite{hao2019social}} & \multicolumn{1}{p{1cm}}{China} & \multicolumn{1}{p{2cm}}{Face-face interview} & \multicolumn{1}{p{7cm}}{The study examined the ways in which social capital (measured through social networks and trust) influences people's environmental concern in China. } & \multicolumn{1}{p{3.5cm}}{Pro-environmental behavior (six 4-level items)} &  \multicolumn{1}{p{3.5cm}}{Trust (``most people can be trusted")} & \multicolumn{1}{p{2cm}}{Households} & 3,672 \\
\addlinespace


\multicolumn{1}{p{1.5cm}}{Macias and Williams (2014)\cite{macias2016know}} & \multicolumn{1}{p{2cm}}{US} & \multicolumn{1}{p{2cm}}{Census data} & \multicolumn{1}{p{7cm}}{The author investigated the relationship of social capital and pro-environmental behaviors.} & \multicolumn{1}{p{3.5cm}}{Reduce household energy consumption (4-level item)} &  \multicolumn{1}{p{3.5cm}}{Most people can be trusted (5-level item)}   & \multicolumn{1}{p{2cm}}{Households} & 1,417 \\
\addlinespace

\multicolumn{1}{p{1.5cm}}{Mekonnen and Bluffstone (2017)\cite{mekonnen2017does}} & \multicolumn{1}{p{2cm}}{Ethiopia} & \multicolumn{1}{p{2cm}}{Face-to-face interview} & \multicolumn{1}{p{7cm}}{The author investigated the effects of community forest on households' incentives to invest in trees located on their own farms.} & \multicolumn{1}{p{3.5cm}}{Number of private tree on own land} &  \multicolumn{1}{p{3.5cm}}{Trust others in the village}   & \multicolumn{1}{p{2cm}}{Farmers} & 1,080 \\
\addlinespace

\multicolumn{1}{p{1.5cm}}{Meyer and Liebe (2010)\cite{meyer2010affluent}} & \multicolumn{1}{p{2cm}}{Switzerland} & \multicolumn{1}{p{2cm}}{Census data} & \multicolumn{1}{p{7cm}}{The paper took into account various competing economic, psychological and sociological determinants of individuals' willingness to pay (WTP) for both public environmental and quasi-private environmental goods. The standard error is calculated using the reported t-value.}   & \multicolumn{1}{p{3.5cm}}{Willingness to pay in environmental protection (yes/no)} &  \multicolumn{1}{p{3.5cm}}{`Generalized trust (``an additive index of three 5-point questions on perceived trustworthiness, opportunism, and helpfulness")} & \multicolumn{1}{p{2cm}}{Households} & 1,522 \\
\addlinespace

\multicolumn{1}{p{1.5cm}}{Miller and Buys (2008)\cite{miller2008impact}} & \multicolumn{1}{p{2cm}}{Australia} & \multicolumn{1}{p{2cm}}{Face-face interview} & \multicolumn{1}{p{7cm}}{The author studied how individuals who have a high level of trust and safety with their neighbors have a greater intention to perform environmentally-friendly activities.} &  \multicolumn{1}{p{3.5cm}}{Car washing on lawn (yes/no)}  &  \multicolumn{1}{p{3.5cm}}{Trust and safety (5 items)} & \multicolumn{1}{p{2cm}}{Households} & 209 \\
\addlinespace

\multicolumn{1}{p{1.5cm}}{Miller and Buys (2008b)\cite{miller2008role}} & \multicolumn{1}{p{2cm}}{Australia} & \multicolumn{1}{p{2cm}}{Questionnaires} & \multicolumn{1}{p{7cm}}{The authors investigated how eight distinct elements of social capital predict a "feeling of responsibility" for local environmental issues in a drought-prone community.} &  \multicolumn{1}{p{3.5cm}}{Responsibility for water conservation and environmental conservation}  &  \multicolumn{1}{p{3.5cm}}{Feeling of trust and safety (Do you agree that most people can be trusted?)} & \multicolumn{1}{p{2cm}}{Households} & 276 \\
\addlinespace


\multicolumn{1}{p{1.5cm}}{Nyangena (2008)\cite{nyangena2008social}} & \multicolumn{1}{p{2cm}}{Kenya} & \multicolumn{1}{p{2cm}}{Questionnaires} & \multicolumn{1}{p{7cm}}{The authors searched for the factors that determine successful development in soil conservation such as social capital, human capital and market integration, and found that social capital measures are significant determinants of investment in soil conservation.}  &  \multicolumn{1}{p{3.5cm}}{Soil and water conservation investment (yes/no)}  &  \multicolumn{1}{p{3.5cm}}{Trust index (proxy by three variables reflecting solidarity in reduction of adverse shock, lending of money, food and reciprocity)} & \multicolumn{1}{p{2cm}}{Households} & 556 \\
\addlinespace

\multicolumn{1}{p{1.5cm}}{Polman and Siangen (2008)\cite{Polman2008}} & \multicolumn{1}{p{2cm}}{Multiple countries} & \multicolumn{1}{p{2cm}}{Face-face interview}& \multicolumn{1}{p{7cm}}{The paper studied how a high level of trust with other farmers has an impact on the restriction of intensive practices used in farming} & \multicolumn{1}{p{3.5cm}}{Restriction of intensive practices (yes/no)} &  \multicolumn{1}{p{3.5cm}}{Social trust (``generally speaking, most people can be trusted") (yes/no)} & \multicolumn{1}{p{2cm}}{Farmers} & 990 \\
\addlinespace

\multicolumn{1}{p{1.5cm}}{Rompf et al. (2017)\cite{Rompf2017}} & \multicolumn{1}{p{2cm}}{Multiple countries} & \multicolumn{1}{p{2cm}}{Online survey} & \multicolumn{1}{p{7cm}}{The authors studied the institutional and social trust on self-reported recycling behaviors.} & \multicolumn{1}{p{3.5cm}}{Recycling behaviors (three 5-scale items)} &  \multicolumn{1}{p{3.5cm}}{Social trust (``generally speaking, would you say that most people can be trusted, or that you can't be too careful in dealing with people?", etc.) (three 10-scale items)} & \multicolumn{1}{p{2cm}}{Households} & 2,935 \\
\addlinespace

\multicolumn{1}{p{1.5cm}}{Sonderskov (2008)\cite{Sonderskov2008}} & \multicolumn{1}{p{2cm}}{Multiple countries} & \multicolumn{1}{p{2cm}}{Questionnaires} & \multicolumn{1}{p{7cm}}{The author studied the influence of generalized social trust (most people can be trusted) on participating in environmental organizations.} & \multicolumn{1}{p{3.5cm}}{Environmental group membership (yes/no)} &  \multicolumn{1}{p{3.5cm}}{Generalized trust (``generally speaking, would you say that most people can be trusted or that you need to be very careful in dealing with people?") (yes/no)} & \multicolumn{1}{p{2cm}}{Countries} & 52 \\
\addlinespace

\multicolumn{1}{p{1.5cm}}{Sonderskov (2009)\cite{Sonderskov2009}} & \multicolumn{1}{p{2cm}}{Multiple countries} & \multicolumn{1}{p{2cm}}{Census data} &\multicolumn{1}{p{7cm}}{The author studied the influence of generalized social trust (most people can be trusted) on recycling and consuming green products.} & \multicolumn{1}{p{3.5cm}}{Recycling (recycled share of municipal waste)} &  \multicolumn{1}{p{3.5cm}}{Generalized trust (``generally speaking, would you say that most people can be trusted or that you need to be very careful in dealing with people?") (yes/no)} & \multicolumn{1}{p{2cm}}{Countries} & 20 \\
\addlinespace

\multicolumn{1}{p{1.5cm}}{Sonderskov (2009)\cite{Sonderskov2009}} & \multicolumn{1}{p{2cm}}{Multiple countries} & \multicolumn{1}{p{2cm}}{Census data} &\multicolumn{1}{p{7cm}}{The author studied how the influence of generalized social trust (most people can be trusted) on recycling and consuming green products.} & \multicolumn{1}{p{3.5cm}}{Organic food (average annual per capita consumer expenditure on organic foods)} &  \multicolumn{1}{p{3.5cm}}{Generalized trust (``generally speaking, would you say that most people can be trusted or that you need to be very careful in dealing with people?") (yes/no)} & \multicolumn{1}{p{2cm}}{Countries} & 20 \\
\addlinespace

\multicolumn{1}{p{1.5cm}}{Testa et al. (2016)\cite{testa2016determining}} & \multicolumn{1}{p{2cm}}{Italy} & \multicolumn{1}{p{2cm}}{Mail survey} &\multicolumn{1}{p{7cm}}{The paper explored the influence of personal capabilities and moral norms, along with trust in information on energy saving actions provided by different entities on two energy saving behaviors.} & \multicolumn{1}{p{3.5cm}}{Energy-saving behaviors (4 items)} &  \multicolumn{1}{p{3.5cm}}{Level of trust in family and friends} & \multicolumn{1}{p{2cm}}{Students} & 198 \\
\addlinespace

\multicolumn{1}{p{1.5cm}}{Wang et al. (2018)\cite{wang2018farmers}} & \multicolumn{1}{p{2cm}}{China} & \multicolumn{1}{p{2cm}}{Face-face interview} & \multicolumn{1}{p{7cm}}{The paper aimed to explore the factors that influence Chinese farmers' willingness to pay for health risk reductions of pesticide use by applying the contingent valuation method.}   & \multicolumn{1}{p{3.5cm}}{WTP to reduce pesticide use (yes/no)} &  \multicolumn{1}{p{3.5cm}}{Social trust (farmers' trust towards people in villages in general)} & \multicolumn{1}{p{2cm}}{Farmers} & 261 \\
\addlinespace

\multicolumn{1}{p{1.5cm}}{Willy and Muller (2013)\cite{Willy2013}} & \multicolumn{1}{p{2cm}}{Kenya} & \multicolumn{1}{p{2cm}}{Face-face interview} &\multicolumn{1}{p{7cm}}{The author studied the effects of social influence and participation in collective action initiatives on soil conservation efforts among smallholder farmers in Lake Naivasha basin, Kenya.} & \multicolumn{1}{p{3.5cm}}{Number of soil conservation practices implemented} &  \multicolumn{1}{p{3.5cm}}{Level of trustworthiness (trust in other individuals in the community)} & \multicolumn{1}{p{2cm}}{Households} & 307 \\
\addlinespace


\multicolumn{6}{l}{\textbf{Trust in institutions}} \\ \addlinespace

\multicolumn{1}{p{1.5cm}}{Arpad (2018)\cite{arpad2018willing}} & \multicolumn{1}{p{2cm}}{Multiple countries} & \multicolumn{1}{p{2cm}}{Questionnaires} & \multicolumn{1}{p{7cm}}{The author studied how public support could impact the sustainable development and environmentally-friendly policies in five countries (USA, UK, Italy, Sweden and Romania).}  & \multicolumn{1}{p{3.5cm}}{``People's willingness to support a state's increased spending on environmentally-friendly policies"} &  \multicolumn{1}{p{3.5cm}}{Belief in government competence} & \multicolumn{1}{p{2cm}}{Students} & 13,995 \\
\addlinespace

\multicolumn{1}{p{1.5cm}}{Lubell et al. (2006)\cite{Lubell2006}} & \multicolumn{1}{p{2cm}}{US} & \multicolumn{1}{p{2cm}}{Tel. interview} & \multicolumn{1}{p{7cm}}{The paper studied how the perceived risk, trust in policy elites, knowledge of the policy problem, and efficacy can help improve the intention to reduce air pollution.}  & \multicolumn{1}{p{3.5cm}}{Behavioral intentions (respondent's willingness to perform specific behaviors to reduce air pollution) (five 11-level items)} &  \multicolumn{1}{p{3.5cm}}{Government trust (averages the trust items for the federal government, Texas Department of Transportation, Texas Commission on Environmental Quality, U.S. Environmental Protection Agency, and local elected officials)} & \multicolumn{1}{p{2cm}}{Households} & 1,326 \\
\addlinespace

\multicolumn{1}{p{1.5cm}}{Macias and Williams (2014)\cite{macias2016know}} & \multicolumn{1}{p{2cm}}{US} & \multicolumn{1}{p{2cm}}{Census data} & \multicolumn{1}{p{7cm}}{The authors investigated the relationship of social capital and pro-environmental behaviors.} & \multicolumn{1}{p{3.5cm}}{Reduce household energy consumption (4-level item)} &  \multicolumn{1}{p{3.5cm}}{Trust people in the government (5-level item)}   & \multicolumn{1}{p{2cm}}{Households} & 1,417 \\
\addlinespace

\multicolumn{1}{p{1.5cm}}{Michaels and Parag (2016)\cite{michaels2016motivations}} & \multicolumn{1}{p{2cm}}{Israel} & \multicolumn{1}{p{2cm}}{Online Survey} & \multicolumn{1}{p{7cm}}{The paper investigated perceptions of demand reduction, load shifting and energy storage technologies as pro-consumer activities in remote controlled household appliances via smart controls to information communicated by the grid.}  & \multicolumn{1}{p{3.5cm}}{The acceptance of remote controlled appliances to reduce electricity use} &  \multicolumn{1}{p{3.5cm}}{Degree of trust in 5 Israel institutions (from 1-5)} & \multicolumn{1}{p{2cm}}{Households} & 509 \\
\addlinespace

\multicolumn{1}{p{1.5cm}}{Polman and Siangen (2008)\cite{Polman2008}} & \multicolumn{1}{p{2cm}}{Multiple countries} & \multicolumn{1}{p{2cm}}{Face-face interview}& \multicolumn{1}{p{7cm}}{The paper studied how a high level of trust in the government has an impact on the restriction of intensive practices used in farming} & \multicolumn{1}{p{3.5cm}}{Restriction of intensive practices (yes/no)} &  \multicolumn{1}{p{3.5cm}}{Institutional trust (trust in agricultural administration, environmental administration, or EU)} & \multicolumn{1}{p{2cm}}{Farmers} & 990 \\
\addlinespace

\multicolumn{1}{p{1.5cm}}{Rompf et al. (2017)\cite{Rompf2017}} & \multicolumn{1}{p{2cm}}{Multiple countries} & \multicolumn{1}{p{2cm}}{Online survey} & \multicolumn{1}{p{7cm}}{The authors studied the institutional and social trust on self-reported recycling behaviors.} & \multicolumn{1}{p{3.5cm}}{Recycling behaviors (three 5-scale items)} &  \multicolumn{1}{p{3.5cm}}{Institutional trust (trust the legal system, parliament, police, civil service, and government) (five 10-scale items)} & \multicolumn{1}{p{2cm}}{Households} & 2,935 \\
\addlinespace

\multicolumn{1}{p{1.5cm}}{Sonderskov (2009)\cite{Sonderskov2009}} & \multicolumn{1}{p{2cm}}{Multiple countries} & \multicolumn{1}{p{2cm}}{Census data} &\multicolumn{1}{p{7cm}}{The author studied the influence of generalized social trust (most people can be trusted) on recycling and consuming green products.} & \multicolumn{1}{p{3.5cm}}{Recycling (recycled share of municipal waste)} &  \multicolumn{1}{p{3.5cm}}{Institutional trust (trust the legal system, parliament, police, civil service, and government) (five 10-scale items)} & \multicolumn{1}{p{2cm}}{Countries} & 20 \\
\addlinespace

\multicolumn{1}{p{1.5cm}}{Sonderskov (2009)\cite{Sonderskov2009}} & \multicolumn{1}{p{2cm}}{Multiple countries} & \multicolumn{1}{p{2cm}}{Census data} &\multicolumn{1}{p{7cm}}{The author studied the influence of generalized social trust (most people can be trusted) on recycling and consuming green products.} & \multicolumn{1}{p{3.5cm}}{Organic food (average annual per capita consumer expenditure on organic foods)} &  \multicolumn{1}{p{3.5cm}}{Institutional trust (trust the legal system, parliament, police, civil service, and government) (five 10-scale items)} & \multicolumn{1}{p{2cm}}{Countries} & 20 \\
\addlinespace

\multicolumn{1}{p{1.5cm}}{Testa et al. (2016)\cite{testa2016determining}} & \multicolumn{1}{p{2cm}}{Italy} & \multicolumn{1}{p{2cm}}{Mail survey} &\multicolumn{1}{p{7cm}}{The paper explored the influence of personal capabilities and moral norms, along with trust in information, on energy-saving actions provided by different entities on two energy saving behaviors.} & \multicolumn{1}{p{3.5cm}}{Energy-saving behaviors (4 items)} &  \multicolumn{1}{p{3.5cm}}{Level of trust in public institutions} & \multicolumn{1}{p{2cm}}{Students} & 198 \\
\addlinespace

\multicolumn{1}{p{1.5cm}}{Wakefield et al. (2007)\cite{wakefield2007social}} & \multicolumn{1}{p{2cm}}{Canada} & \multicolumn{1}{p{2cm}}{Questionnaires} &\multicolumn{1}{p{7cm}}{The paper explored the relationships among environmental health, social capital and collective action in the industrial city of Hamilton, Ontario, Canada.} & \multicolumn{1}{p{3.5cm}}{Environmental collective actions (``attending a public meeting about a local environmental issue, and attending a public protest about a local environmental issue")} &  \multicolumn{1}{p{3.5cm}}{Trust the government to do right} & \multicolumn{1}{p{2cm}}{Household} & 512 \\
\addlinespace


\multicolumn{1}{p{1.5cm}}{Wang et al. (2018)\cite{wang2018farmers}} & \multicolumn{1}{p{2cm}}{China} & \multicolumn{1}{p{2cm}}{Face-face interview} & \multicolumn{1}{p{7cm}}{The paper aimed to explore the factors that influence Chinese farmers' willingness to pay for health risk reductions of pesticide use by applying the contingent valuation method.}   & \multicolumn{1}{p{3.5cm}}{WTP to reduce pesticide use (yes/no)} &  \multicolumn{1}{p{3.5cm}}{Institutional trust (trust in local governments)} & \multicolumn{1}{p{2cm}}{Farmers} & 261 \\
\addlinespace


\multicolumn{1}{p{1.5cm}}{Xiao and McCright (2015)\cite{Xiao2015}} & \multicolumn{1}{p{2cm}}{US} & \multicolumn{1}{p{2cm}}{Census data} & \multicolumn{1}{p{7cm}}{The authors studied the effect of institutional trust, which is when individuals have confidence in the government, on the individuals' concerns about environmental problems.} & \multicolumn{1}{p{3.5cm}}{Concern about specific environmental problems (5 items)} &  \multicolumn{1}{p{3.5cm}}{Trust in government (trust in the executive branch of the federal government and Congress)} & \multicolumn{1}{p{2cm}}{Households} & 1,620 \\
\addlinespace

\multicolumn{1}{p{1.5cm}}{Zannakis et al. (2015)\cite{zannakis2015political}} & \multicolumn{1}{p{2cm}}{Sweden} & \multicolumn{1}{p{2cm}}{Mail survey} & \multicolumn{1}{p{7cm}}{The author investigated the impact of trust in the government, public authorities and politician on the acceptance of government regulations pertaining to on-site sewage systems and treating sewage from one or a few households not connected to the municipal waste-water grid.} & \multicolumn{1}{p{3.5cm}}{Acceptance of government regulation of on-site sewage systems (OSSs) (``I will change OSS if the municipality recommends it", etc.) (3 items)} &  \multicolumn{1}{p{3.5cm}}{Trust in institutions in general (10-scale item)} & \multicolumn{1}{p{2cm}}{Households} & 1,481 \\
\addlinespace

\multicolumn{1}{p{1.5cm}}{Zhou and Dai (2019)\cite{zhou2019influencing}} & \multicolumn{1}{p{2cm}}{China} & \multicolumn{1}{p{2cm}}{Questionnaires} & \multicolumn{1}{p{7cm}}{The paper explored haze tolerance in Beijing, Shanghai, and Guangzhou, as well as the key influential factors concerning haze tolerance from four different aspects: political trust, perceived risk, cost perception and haze knowledge.} & \multicolumn{1}{p{3.5cm}}{Public's tolerance for haze pollution} &  \multicolumn{1}{p{3.5cm}}{Political trust (political system, political institutions, and their operation)} & \multicolumn{1}{p{2cm}}{Households} & 517 \\
 \hline
 \hline
\end{longtable} 
